# Supplementary material for: Bis[(E)-1-(3,4-dichloro­benzyl­idene­amino)-4-methyl­pyridinium] bis­(maleonitrile­dithiol­ato)nickelate(II)
Source: Acta Crystallogr Sect E Struct Rep Online. 2009 Jan 17;65(Pt 2):m203–4. doi: 10.1107/S1600536809001159 (PMC2968142; doi:10.1107/S1600536809001159)
Supplement: Supplementary file 2 [file e-65-0m203-Isup2.hkl]

# 
# h,k,l, Fc-squared, Fo-squared, sigma(Fo-squared) and status flag 
# 
data_I
_shelx_title ' 1 in P2(1)/n' 
_shelx_refln_list_code          4 
_shelx_F_calc_maximum      442.09 
_exptl_crystal_F_000       884.00 
_reflns_d_resolution_high  0.7679 
 
loop_ 
 _symmetry_equiv_pos_as_xyz 
 'x, y, z' 
 '-x+1/2, y+1/2, -z+1/2' 
 '-x, -y, -z' 
 'x-1/2, -y-1/2, z-1/2' 
 
_cell_length_a    10.7054 
_cell_length_b    13.8664 
_cell_length_c    12.5043 
_cell_angle_alpha  90.000 
_cell_angle_beta   95.803 
_cell_angle_gamma  90.000 
 
_shelx_F_squared_multiplier     1.000 
 
loop_ 
 _refln_index_h 
 _refln_index_k 
 _refln_index_l 
 _refln_F_squared_calc 
 _refln_F_squared_meas 
 _refln_F_squared_sigma 
 _refln_observed_status 
   2   0   0    13328.91    19500.94   1814.25 o 
   4   0   0      847.20      844.31     16.86 o 
   6   0   0     8135.23     8464.61    122.92 o 
   8   0   0     2645.68     2532.76     52.75 o 
  10   0   0      284.12      335.44     10.39 o 
  12   0   0       22.97       35.05      7.04 o 
   1   1   0    14290.36     9573.93    243.43 o 
   2   1   0     1755.20     1796.93     23.10 o 
   3   1   0    26088.68    15101.10    785.82 o 
   4   1   0        7.99       30.46      1.20 o 
   5   1   0      456.46      487.43      6.32 o 
   6   1   0    18346.14    18922.74    209.71 o 
   7   1   0     1120.87     1076.59     14.16 o 
   8   1   0      432.21      457.23      7.64 o 
   9   1   0     3321.55     3265.82     43.79 o 
  10   1   0        7.30       11.95      2.84 o 
  11   1   0      268.05      300.48     10.81 o 
  12   1   0       61.40       44.83      5.65 o 
  13   1   0       25.53       28.80      5.09 o 
   0   2   0     7376.22     7311.07    128.55 o 
   1   2   0     1571.62     1786.07     26.39 o 
   2   2   0     1740.87     1821.50     20.85 o 
   3   2   0     7482.51     7921.23    143.50 o 
   4   2   0     1916.95     1788.87     19.22 o 
   5   2   0      450.32      447.61      5.93 o 
   6   2   0     1996.99     1996.35     21.92 o 
   7   2   0      548.65      524.28      7.65 o 
   8   2   0      623.84      608.99      8.43 o 
   9   2   0     1021.79     1032.59     16.40 o 
  10   2   0      292.46      297.73      8.25 o 
  11   2   0        3.60       -0.88      3.72 o 
  12   2   0      543.99      526.48     15.78 o 
  13   2   0        2.57        2.99     10.08 o 
   1   3   0       94.51      117.33      2.00 o 
   2   3   0     1186.25     1197.18     14.19 o 
   3   3   0      527.08      604.79      7.74 o 
   4   3   0        3.26       12.26      0.85 o 
   5   3   0     1315.38     1284.65     15.81 o 
   6   3   0        0.93       -1.72      1.72 o 
   7   3   0      278.99      257.54      4.45 o 
   8   3   0      426.64      417.28      8.71 o 
   9   3   0       46.13       39.09      3.66 o 
  10   3   0       29.25       32.70      3.42 o 
  11   3   0      112.62       98.00      5.34 o 
  12   3   0       31.41       21.66      4.24 o 
  13   3   0       31.50       30.57      7.36 o 
   0   4   0     5138.00     5517.93     79.90 o 
   1   4   0      152.53      181.61      2.69 o 
   2   4   0      927.70      994.76     11.08 o 
   3   4   0      243.79      247.48      3.87 o 
   4   4   0      493.16      498.25      6.33 o 
   5   4   0      199.17      196.19      3.35 o 
   6   4   0       93.45      101.29      4.08 o 
   7   4   0      128.60      121.34      3.98 o 
   8   4   0       29.19       23.73      2.34 o 
   9   4   0        0.04       -2.20      2.20 o 
  10   4   0        3.87        2.37      2.94 o 
  11   4   0        0.14       -3.05      3.05 o 
  12   4   0        0.55       -2.98      2.98 o 
  13   4   0        8.11        6.15      3.57 o 
   1   5   0      346.50      318.52      4.35 o 
   2   5   0       35.15       25.56      1.62 o 
   3   5   0        2.67        3.36      0.82 o 
   4   5   0        3.47        1.78      0.69 o 
   5   5   0      349.64      363.15      5.90 o 
   6   5   0      139.99      141.18      3.63 o 
   7   5   0       27.29       29.44      2.74 o 
   8   5   0       27.10       26.57      2.22 o 
   9   5   0       95.28       90.26      4.04 o 
  10   5   0        0.31       -2.27      2.27 o 
  11   5   0        6.11        2.13      2.78 o 
  12   5   0        9.62        9.31      3.40 o 
  13   5   0       22.90       15.27      4.81 o 
   0   6   0      460.92      419.29      7.91 o 
   1   6   0        1.12        0.19      0.69 o 
   2   6   0        5.77        3.95      0.82 o 
   3   6   0      386.37      404.13      5.54 o 
   4   6   0      128.67      132.86      2.88 o 
   5   6   0      645.94      673.29     14.63 o 
   6   6   0      362.24      382.05      6.73 o 
   7   6   0       33.27       30.32      2.19 o 
   8   6   0       71.82       69.82      3.13 o 
   9   6   0      114.00      118.85      7.53 o 
  10   6   0       71.35       72.31      4.04 o 
  11   6   0       16.12       14.01      3.19 o 
  12   6   0       46.84       47.74      4.42 o 
  13   6   0        3.09        0.38      5.28 o 
   1   7   0        8.41       32.49      2.35 o 
   2   7   0      976.42     1090.48     12.71 o 
   3   7   0     2639.51     2671.31     28.75 o 
   4   7   0      691.62      725.41     13.88 o 
   5   7   0      173.00      167.89      4.27 o 
   6   7   0       83.76       77.90      3.04 o 
   7   7   0      127.84      132.13      5.15 o 
   8   7   0        2.21        1.00      1.88 o 
   9   7   0      102.13      108.18      4.60 o 
  10   7   0       14.49       11.27      2.84 o 
  11   7   0       39.40       43.94      4.33 o 
  12   7   0       26.93       23.01      5.15 o 
   0   8   0      717.79      692.65     12.50 o 
   1   8   0      520.59      547.35      7.32 o 
   2   8   0     1428.98     1445.53     16.54 o 
   3   8   0        2.74        0.34      1.18 o 
   4   8   0      766.21      724.44     10.63 o 
   5   8   0       39.89       39.95      2.62 o 
   6   8   0     1594.80     1555.69     20.38 o 
   7   8   0      449.00      425.68      8.60 o 
   8   8   0      107.58      103.73      4.53 o 
   9   8   0       21.33       17.90      2.93 o 
  10   8   0       82.57       90.29      4.66 o 
  11   8   0        1.11        5.28      3.20 o 
  12   8   0       93.25      110.86     11.92 o 
   1   9   0     1071.31     1075.65     12.99 o 
   2   9   0      316.09      333.39      5.36 o 
   3   9   0     2465.28     2415.12     29.53 o 
   4   9   0      131.18      124.14      5.36 o 
   5   9   0     1201.67     1176.46     19.08 o 
   6   9   0      195.79      196.68      5.02 o 
   7   9   0      453.69      482.05      8.77 o 
   8   9   0       45.56       50.03      3.74 o 
   9   9   0      203.98      199.75      6.72 o 
  10   9   0       34.62       36.15      3.64 o 
  11   9   0       34.06       31.58      7.12 o 
  12   9   0        0.94       -0.12      7.12 o 
   0  10   0     1023.40      962.33     17.10 o 
   1  10   0        1.91        0.15      1.22 o 
   2  10   0     1885.83     1917.10     21.85 o 
   3  10   0     1054.73     1035.42     14.50 o 
   4  10   0     1100.00     1122.21     15.67 o 
   5  10   0        0.52        2.04      2.14 o 
   6  10   0      594.95      563.14     11.11 o 
   7  10   0       48.17       46.63      3.22 o 
   8  10   0      139.67      139.40      5.35 o 
   9  10   0        1.84        2.79      2.62 o 
  10  10   0       74.97       77.78      5.52 o 
  11  10   0       28.34       24.18      5.15 o 
   1  11   0     1166.17     1174.92     14.53 o 
   2  11   0     1090.60     1144.19     15.87 o 
   3  11   0        2.42        1.55      1.62 o 
   4  11   0      136.70      128.65      4.14 o 
   5  11   0       63.15       66.56      3.28 o 
   6  11   0       30.27       30.42      2.63 o 
   7  11   0      165.06      155.85      5.06 o 
   8  11   0       30.49       21.29      3.12 o 
   9  11   0      161.57      158.45      6.17 o 
  10  11   0        3.29       -3.33      3.33 o 
  11  11   0       53.61       45.45      8.32 o 
   0  12   0     2592.94     2572.49     40.99 o 
   1  12   0       17.35       18.05      2.06 o 
   2  12   0      234.33      226.17      5.41 o 
   3  12   0        0.42        1.78      1.63 o 
   4  12   0        3.62        5.10      1.79 o 
   5  12   0        9.36       10.49      2.19 o 
   6  12   0        6.25        5.42      2.14 o 
   7  12   0        0.11        0.02      2.04 o 
   8  12   0      396.86      380.50      9.25 o 
   9  12   0       26.08       32.73      4.42 o 
  10  12   0      150.14      166.18      7.93 o 
   1  13   0     1696.55     1717.15     22.82 o 
   2  13   0      413.75      394.45      7.76 o 
   3  13   0      347.62      350.90      7.39 o 
   4  13   0       12.07       13.28      2.33 o 
   5  13   0        0.89       -0.29      2.03 o 
   6  13   0       39.53       40.28      3.23 o 
   7  13   0      305.49      307.21      8.29 o 
   8  13   0       20.56       21.56      4.00 o 
   9  13   0      208.92      213.29      8.57 o 
   0  14   0     1106.38     1078.71     25.68 o 
   1  14   0      177.01      202.00      7.35 o 
   2  14   0      594.76      619.95     10.79 o 
   3  14   0      391.25      391.63      8.17 o 
   4  14   0      365.94      370.40      8.00 o 
   5  14   0       10.46       12.61      2.57 o 
   6  14   0      304.92      293.08      7.52 o 
   7  14   0       48.37       51.17      4.11 o 
   8  14   0       77.23       87.87      6.10 o 
   1  15   0      568.87      575.32     11.98 o 
   2  15   0      237.14      259.62      7.17 o 
   3  15   0      787.31      796.47     13.33 o 
   4  15   0       19.81       24.19      3.07 o 
   5  15   0      462.54      471.73      9.85 o 
   6  15   0       88.93       85.74      4.62 o 
   7  15   0      227.42      243.59     10.94 o 
   0  16   0        9.12        0.71      3.58 o 
   1  16   0        7.26       11.12      2.86 o 
   2  16   0       42.68       46.47      4.12 o 
   3  16   0       16.21       19.73      2.97 o 
   4  16   0      691.00      720.26     12.91 o 
   5  16   0      133.05      140.02      5.56 o 
   6  16   0      121.32      130.46      6.33 o 
   1  17   0       42.84       45.02      3.94 o 
   2  17   0       60.31       76.14      6.28 o 
   3  17   0        1.01        0.60      2.70 o 
   4  17   0        0.34       -2.52      2.52 o 
   0  18   0        6.62        1.43      3.65 o 
   1  18   0       75.39       80.37     12.15 o 
 -13   0   1       22.24       15.52      6.40 o 
 -11   0   1      103.63       99.87      9.12 o 
  -9   0   1       32.16       33.74      3.24 o 
  -7   0   1      697.18      690.39     15.90 o 
  -5   0   1    14095.86    14029.92    250.08 o 
  -3   0   1    62059.32    54450.51   3306.41 o 
  -1   0   1     1219.57     1408.00     54.25 o 
   1   0   1      976.34     1381.79     25.23 o 
   3   0   1   195446.52   159995.28   2892.42 o 
   5   0   1     4728.21     4717.30     84.40 o 
   7   0   1     1201.29     1190.32     24.36 o 
   9   0   1      905.07      875.75     29.29 o 
  11   0   1      194.07      202.93     12.96 o 
  13   0   1       24.67       28.81      7.20 o 
 -13   1   1        0.92       -1.80      3.62 o 
 -12   1   1       92.69       85.04      6.39 o 
 -11   1   1      169.59      165.94      8.03 o 
 -10   1   1       25.95       28.96      3.74 o 
  -9   1   1      493.30      442.98      7.08 o 
  -8   1   1      433.92      430.85      7.26 o 
  -7   1   1      144.35      125.43      3.70 o 
  -6   1   1    10943.02    10544.16    322.30 o 
  -5   1   1        6.42        7.03      3.84 o 
  -4   1   1     2624.71     2752.43     69.56 o 
  -3   1   1    57446.73    45441.17    827.53 o 
  -2   1   1     2857.48     3146.58     35.42 o 
  -1   1   1       25.97       47.77      1.71 o 
   0   1   1    13067.39    13071.92    192.27 o 
   1   1   1      803.70      950.59     11.05 o 
   2   1   1     5092.95     5298.19     73.07 o 
   3   1   1     7778.12     8354.81     92.69 o 
   4   1   1     4741.31     4760.57     49.03 o 
   5   1   1      434.53      416.30      7.69 o 
   6   1   1    10251.47    10247.68    104.73 o 
   7   1   1       13.19       19.84      1.49 o 
   8   1   1      315.68      328.79      5.93 o 
   9   1   1     1569.07     1446.64     48.30 o 
  10   1   1      236.05      236.45      7.06 o 
  11   1   1       51.46       44.95      5.03 o 
  12   1   1      435.48      449.25     14.60 o 
  13   1   1        2.22        0.08      4.30 o 
 -13   2   1       19.99       31.53      7.20 o 
 -12   2   1      280.59      268.22     10.41 o 
 -11   2   1       44.81       41.26      7.66 o 
 -10   2   1       23.32       24.82      3.24 o 
  -9   2   1     1774.86     1744.66     25.31 o 
  -8   2   1        1.33        1.57      1.30 o 
  -7   2   1      809.07      769.68     11.90 o 
  -6   2   1      949.53      977.03     14.18 o 
  -5   2   1     1074.65     1076.20     24.10 o 
  -4   2   1      219.13      167.51      2.99 o 
  -3   2   1      430.31      433.05      5.33 o 
  -2   2   1     5465.71     5645.39     63.12 o 
  -1   2   1     1159.16     1271.16     14.77 o 
   0   2   1      262.74      232.42      3.52 o 
   1   2   1     3741.30     4021.61     41.13 o 
   2   2   1     3925.00     4100.61     42.08 o 
   3   2   1      452.24      537.36      6.36 o 
   4   2   1      473.34      477.88      6.53 o 
   5   2   1     1138.51     1023.11     11.76 o 
   6   2   1     1052.67     1113.88     13.00 o 
   7   2   1      300.41      284.63      4.76 o 
   8   2   1       26.45       27.48      2.32 o 
   9   2   1      824.48      798.45     13.10 o 
  10   2   1       10.29        6.11      2.76 o 
  11   2   1      216.01      230.93      7.75 o 
  12   2   1      141.06      122.71      9.44 o 
  13   2   1       91.24      117.26     16.00 o 
 -13   3   1       28.56       30.57      7.36 o 
 -12   3   1      111.56      104.76      6.96 o 
 -11   3   1       19.55       12.57      7.04 o 
 -10   3   1      116.76      119.71      4.68 o 
  -9   3   1       64.17       48.51      3.47 o 
  -8   3   1      474.08      464.89     10.67 o 
  -7   3   1       24.60       20.36      3.63 o 
  -6   3   1        2.00        5.27      1.42 o 
  -5   3   1      959.14      958.80     12.21 o 
  -4   3   1      398.14      399.39      5.72 o 
  -3   3   1      950.97      928.81     12.97 o 
  -2   3   1       46.13       68.23      1.62 o 
  -1   3   1      358.38      351.63      4.31 o 
   0   3   1     5143.52     5542.26     61.87 o 
   1   3   1     1559.68     1669.54     19.51 o 
   2   3   1     4180.91     4484.32     46.03 o 
   3   3   1        0.33        2.07      0.51 o 
   4   3   1      920.59      945.60     10.81 o 
   5   3   1      286.84      284.65      4.70 o 
   6   3   1      110.03      120.27      2.79 o 
   7   3   1        6.37        8.87      1.27 o 
   8   3   1      338.56      306.95      6.74 o 
   9   3   1      169.93      160.73      7.22 o 
  10   3   1      271.00      260.94      7.94 o 
  11   3   1       10.09        9.04      3.14 o 
  12   3   1        5.08        1.53      3.29 o 
  13   3   1        0.09       -0.92      3.90 o 
 -13   4   1       23.21       32.49      7.68 o 
 -12   4   1        2.65       -2.88      2.88 o 
 -11   4   1       37.45       46.88      4.06 o 
 -10   4   1        9.94        8.72      2.23 o 
  -9   4   1       54.74       53.77      3.83 o 
  -8   4   1        0.73        0.21      0.83 o 
  -7   4   1        4.40        2.50      1.19 o 
  -6   4   1      829.42      786.73      9.76 o 
  -5   4   1       97.10       97.52      3.25 o 
  -4   4   1     1466.78     1439.46     18.86 o 
  -3   4   1      261.65      261.61      4.79 o 
  -2   4   1     1553.48     1738.45     20.51 o 
  -1   4   1      229.56      235.79      3.64 o 
   0   4   1       60.19       46.84      2.62 o 
   1   4   1      969.00      907.63     11.10 o 
   2   4   1     1310.62     1484.58     16.05 o 
   3   4   1       33.59       31.85      1.19 o 
   4   4   1     2178.34     2179.74     23.36 o 
   5   4   1        1.58        1.93      1.02 o 
   6   4   1      226.44      232.04      4.03 o 
   7   4   1      259.21      234.60      4.31 o 
   8   4   1       13.92       13.83      2.19 o 
   9   4   1       56.81       52.17      3.84 o 
  10   4   1       47.22       54.28      5.63 o 
  11   4   1       86.42       91.56      6.11 o 
  12   4   1       34.36       27.83      5.09 o 
  13   4   1       23.25       21.85      3.95 o 
 -13   5   1        1.47        1.52      4.06 o 
 -12   5   1      103.31      112.40      8.24 o 
 -11   5   1       76.20       81.43      5.99 o 
 -10   5   1      106.66      100.91     11.83 o 
  -9   5   1       52.82       40.60      3.16 o 
  -8   5   1        4.69        4.23      1.48 o 
  -7   5   1      208.97      203.17      9.93 o 
  -6   5   1      276.08      261.36      5.13 o 
  -5   5   1     2826.33     2896.85     33.95 o 
  -4   5   1      685.71      718.23      9.82 o 
  -3   5   1      455.49      512.98      8.20 o 
  -2   5   1     3953.83     4227.58     44.94 o 
  -1   5   1      263.36      308.25      4.71 o 
   0   5   1      508.32      546.28      6.68 o 
   1   5   1      432.47      450.51      5.69 o 
   2   5   1      265.27      233.14      3.86 o 
   3   5   1     3197.26     3357.48     35.24 o 
   4   5   1       70.24       62.54      1.83 o 
   5   5   1     2034.36     1987.08     21.82 o 
   6   5   1      124.40      122.02      2.84 o 
   7   5   1       25.46       31.48      2.09 o 
   8   5   1      168.02      171.54      5.15 o 
   9   5   1       11.42        8.19      3.07 o 
  10   5   1       26.94       26.90      3.46 o 
  11   5   1        0.98       -2.61      2.77 o 
  12   5   1       24.76       17.74      5.54 o 
  13   5   1        0.02        0.30      3.35 o 
 -13   6   1       42.03       53.98      6.16 o 
 -12   6   1        3.94        4.14      3.89 o 
 -11   6   1      186.88      196.21     12.16 o 
 -10   6   1       26.68       29.52      4.32 o 
  -9   6   1      338.17      304.83     14.95 o 
  -8   6   1      372.39      355.75      9.46 o 
  -7   6   1      182.33      199.51      5.47 o 
  -6   6   1       59.16       75.64      3.15 o 
  -5   6   1      163.17      209.99      4.40 o 
  -4   6   1      104.91      133.16      3.25 o 
  -3   6   1     7406.40     7916.93    101.36 o 
  -2   6   1     2847.29     3326.45     38.33 o 
  -1   6   1     1520.50     1496.62     18.11 o 
   0   6   1      296.83      314.28      4.47 o 
   1   6   1      825.41      927.28     10.80 o 
   2   6   1      130.65      121.53      2.47 o 
   3   6   1       37.81       34.46      1.41 o 
   4   6   1      434.81      424.33      5.93 o 
   5   6   1      187.10      172.30      3.36 o 
   6   6   1      513.96      510.59      8.16 o 
   7   6   1      560.15      600.45      9.48 o 
   8   6   1       26.88       26.97      3.10 o 
   9   6   1       60.25       65.52      3.58 o 
  10   6   1        2.82        2.21      2.70 o 
  11   6   1        9.29        6.62      3.31 o 
  12   6   1       10.13        6.37      3.35 o 
 -12   7   1      137.56      139.03     11.20 o 
 -11   7   1        1.20       -3.39      3.39 o 
 -10   7   1      479.81      466.66     10.07 o 
  -9   7   1       18.48       20.12      5.07 o 
  -8   7   1      356.80      362.69      7.19 o 
  -7   7   1       74.33       71.87      3.15 o 
  -6   7   1      441.22      465.45      8.70 o 
  -5   7   1      224.55      235.01      4.89 o 
  -4   7   1     1980.84     1798.65     37.84 o 
  -3   7   1      197.98      231.39      4.21 o 
  -2   7   1     1736.84     1617.67     19.78 o 
  -1   7   1       63.24       37.03      1.50 o 
   0   7   1     4626.44     4912.10     51.12 o 
   1   7   1     5140.31     5708.61     59.16 o 
   2   7   1      816.92      929.00     11.09 o 
   3   7   1      307.95      343.19      5.58 o 
   4   7   1       66.20       76.63      2.27 o 
   5   7   1      477.00      503.83      8.06 o 
   6   7   1     1021.30      999.71     13.89 o 
   7   7   1      131.78      126.87      4.10 o 
   8   7   1      157.40      172.44      5.40 o 
   9   7   1       40.10       39.75      4.68 o 
  10   7   1        7.51        8.87      3.13 o 
  11   7   1        0.21        0.78      2.92 o 
  12   7   1        5.42        3.55      3.47 o 
 -12   8   1       35.19       37.40      5.67 o 
 -11   8   1      192.95      201.04      8.52 o 
 -10   8   1       90.00       83.24      5.47 o 
  -9   8   1      564.37      559.89     11.09 o 
  -8   8   1       36.63       39.52      2.88 o 
  -7   8   1      597.34      552.19     10.40 o 
  -6   8   1      547.57      511.14      8.66 o 
  -5   8   1     1284.24     1173.45     25.07 o 
  -4   8   1     2891.53     2921.53     39.19 o 
  -3   8   1     2609.27     2561.02     34.55 o 
  -2   8   1      282.73      270.10      9.05 o 
  -1   8   1     1964.93     1880.87     20.91 o 
   0   8   1      220.38      217.95      3.85 o 
   1   8   1     2166.70     2193.53     24.08 o 
   2   8   1     1038.43     1065.57     12.72 o 
   3   8   1      502.90      513.91      7.13 o 
   4   8   1      518.11      475.14     11.37 o 
   5   8   1       82.42       85.43      3.14 o 
   6   8   1      339.40      356.97      7.11 o 
   7   8   1       76.19       91.09      3.54 o 
   8   8   1        2.90        2.71      3.21 o 
   9   8   1      375.18      363.99      9.63 o 
  10   8   1      168.05      173.15      8.67 o 
  11   8   1        0.88        1.67      3.11 o 
  12   8   1        0.14        2.28      3.57 o 
 -12   9   1       72.17       82.81     14.32 o 
 -11   9   1        9.15       12.80      3.73 o 
 -10   9   1       85.18      102.15      5.91 o 
  -9   9   1       26.27       34.13      3.49 o 
  -8   9   1      609.50      579.67     10.22 o 
  -7   9   1      414.86      424.68      8.94 o 
  -6   9   1      744.83      721.95     15.35 o 
  -5   9   1     1356.71     1321.63     20.11 o 
  -4   9   1      348.28      359.94      7.71 o 
  -3   9   1     1879.86     1779.40     44.69 o 
  -2   9   1      898.93      892.93     12.25 o 
  -1   9   1      772.01      803.27     10.23 o 
   0   9   1     3983.66     3928.92     41.80 o 
   1   9   1       98.24       96.64      2.72 o 
   2   9   1     1788.80     1723.05     19.63 o 
   3   9   1      140.85      126.94      3.20 o 
   4   9   1     2064.98     2035.53     29.38 o 
   5   9   1     2183.90     2157.07     27.07 o 
   6   9   1      268.17      280.56      6.10 o 
   7   9   1       18.29       20.88      2.77 o 
   8   9   1       27.39       27.00      3.06 o 
   9   9   1        2.60        2.96      2.41 o 
  10   9   1      107.09      126.05      6.38 o 
  11   9   1        4.53        8.37      3.63 o 
 -11  10   1        2.18       -1.56      3.54 o 
 -10  10   1       12.59       16.20      4.05 o 
  -9  10   1       71.10       81.49      5.41 o 
  -8  10   1       64.52       64.21      3.61 o 
  -7  10   1      392.27      381.62      7.74 o 
  -6  10   1       42.29       40.43      3.45 o 
  -5  10   1      422.32      417.23     10.07 o 
  -4  10   1     1523.79     1493.74     22.37 o 
  -3  10   1      358.39      371.89      6.95 o 
  -2  10   1     1202.02     1207.07     16.31 o 
  -1  10   1      310.85      315.60      8.48 o 
   0  10   1       92.93      110.75      3.12 o 
   1  10   1     5666.30     5849.52     61.43 o 
   2  10   1      989.54      969.12     12.25 o 
   3  10   1     1863.06     1791.89     22.95 o 
   4  10   1      265.59      280.30      5.99 o 
   5  10   1      199.18      190.61      5.04 o 
   6  10   1      796.32      805.53     12.52 o 
   7  10   1      215.05      210.12      6.25 o 
   8  10   1      213.59      200.10      6.42 o 
   9  10   1      134.67      125.04      6.19 o 
  10  10   1       51.07       54.46      5.91 o 
  11  10   1       63.60       72.51      5.50 o 
 -11  11   1        0.56        0.02      3.70 o 
 -10  11   1        1.19        4.58      6.21 o 
  -9  11   1        8.41        6.34      3.30 o 
  -8  11   1       20.89       17.56      3.75 o 
  -7  11   1        0.95       -1.82      1.82 o 
  -6  11   1      111.57      108.74      4.75 o 
  -5  11   1      602.47      587.56     13.07 o 
  -4  11   1        2.69        4.79      1.71 o 
  -3  11   1      708.66      654.60     10.44 o 
  -2  11   1        3.77        2.74      1.62 o 
  -1  11   1     1473.91     1470.24     19.27 o 
   0  11   1       88.56       79.83      2.80 o 
   1  11   1       99.19       97.31      3.03 o 
   2  11   1     1121.68     1103.99     15.44 o 
   3  11   1        0.21        0.89      1.60 o 
   4  11   1     1076.35     1043.43     15.09 o 
   5  11   1      253.94      253.08      6.65 o 
   6  11   1      227.34      227.52      5.81 o 
   7  11   1      301.89      299.88      8.32 o 
   8  11   1      206.81      205.86      6.59 o 
   9  11   1       44.97       44.20      4.39 o 
  10  11   1      175.85      192.23      7.87 o 
 -10  12   1       27.97       31.37      4.60 o 
  -9  12   1        0.56        0.01      3.31 o 
  -8  12   1        0.01        3.07      3.29 o 
  -7  12   1       19.64       24.61      2.97 o 
  -6  12   1       11.75       11.59      2.76 o 
  -5  12   1      569.50      555.07     11.28 o 
  -4  12   1      130.51      120.33      4.19 o 
  -3  12   1        1.83        0.02      1.63 o 
  -2  12   1       14.73       20.96      2.09 o 
  -1  12   1        2.63        3.44      1.57 o 
   0  12   1        0.05        1.83      1.34 o 
   1  12   1      150.23      164.60      3.94 o 
   2  12   1      418.20      400.81      7.59 o 
   3  12   1     1006.24     1004.81     14.78 o 
   4  12   1      211.60      215.19      5.59 o 
   5  12   1      877.72      833.43     13.19 o 
   6  12   1       36.64       43.98      3.20 o 
   7  12   1      337.47      338.05      8.46 o 
   8  12   1        0.09       -2.64      2.64 o 
   9  12   1       34.17       23.04      3.36 o 
  10  12   1        2.25        5.50      4.53 o 
  -9  13   1        3.13       -3.41      3.41 o 
  -8  13   1       19.96       18.17      4.13 o 
  -7  13   1       54.87       53.17      4.37 o 
  -6  13   1      424.25      425.32     10.03 o 
  -5  13   1       55.58       53.95      3.50 o 
  -4  13   1     1172.19     1166.43     17.09 o 
  -3  13   1      341.48      325.39      7.07 o 
  -2  13   1      372.51      355.46      7.75 o 
  -1  13   1      585.07      541.21      9.49 o 
   0  13   1       35.77       36.10      2.61 o 
   1  13   1        2.44       -0.05      1.66 o 
   2  13   1      201.61      228.29      5.67 o 
   3  13   1       10.47       11.75      2.22 o 
   4  13   1      692.01      702.95     11.75 o 
   5  13   1      271.07      273.52      6.70 o 
   6  13   1      504.32      525.25     11.12 o 
   7  13   1      146.24      146.41      6.95 o 
   8  13   1       14.39       20.23      3.31 o 
   9  13   1        6.94       10.94      3.37 o 
  -8  14   1        3.38       -1.08      3.50 o 
  -7  14   1      174.53      183.22      8.41 o 
  -6  14   1       53.88       51.45      4.19 o 
  -5  14   1      246.27      235.79      6.32 o 
  -4  14   1      307.14      299.16      7.12 o 
  -3  14   1      308.21      301.52      6.96 o 
  -2  14   1      493.09      523.24      9.62 o 
  -1  14   1      145.37      156.54      5.48 o 
   0  14   1       91.48       99.60      4.70 o 
   1  14   1      701.58      699.89     13.23 o 
   2  14   1        3.70        5.75      2.34 o 
   3  14   1      709.54      696.47     11.84 o 
   4  14   1       19.20       19.57      2.66 o 
   5  14   1      285.26      301.96      7.39 o 
   6  14   1      241.10      240.09      7.34 o 
   7  14   1      244.55      263.89      8.00 o 
   8  14   1      170.22      194.55      8.75 o 
  -7  15   1       12.92       13.49      3.60 o 
  -6  15   1      166.78      161.91      6.71 o 
  -5  15   1      205.51      193.97      7.03 o 
  -4  15   1      167.19      175.75      6.29 o 
  -3  15   1      670.83      647.04     11.57 o 
  -2  15   1      432.34      437.66      8.90 o 
  -1  15   1      351.08      363.77      8.98 o 
   0  15   1      961.72      979.29     17.31 o 
   1  15   1       30.19       35.14      4.30 o 
   2  15   1      928.00      937.70     16.83 o 
   3  15   1       29.41       29.26      3.09 o 
   4  15   1      367.73      363.87      8.26 o 
   5  15   1      165.20      161.90      5.66 o 
   6  15   1      111.25      114.92      5.65 o 
   7  15   1       44.04       47.61      4.35 o 
  -6  16   1       91.69       93.99      5.60 o 
  -5  16   1       88.42       88.72      5.84 o 
  -4  16   1      194.48      190.60      6.16 o 
  -3  16   1      125.09      127.14      5.14 o 
  -2  16   1      192.63      204.64      6.96 o 
  -1  16   1      828.64      849.59     15.93 o 
   0  16   1        2.91        5.29      2.86 o 
   1  16   1      432.13      469.10     10.75 o 
   2  16   1        7.96        9.48      2.81 o 
   3  16   1       11.76       13.50      3.15 o 
   4  16   1       80.05       90.37      4.45 o 
   5  16   1       17.11       23.29      3.17 o 
   6  16   1        3.93        3.71      3.08 o 
  -4  17   1       11.33        8.11      3.25 o 
  -3  17   1        0.48        1.23      3.21 o 
  -2  17   1      336.07      367.40      9.63 o 
  -1  17   1      175.49      193.36      6.92 o 
   0  17   1       19.72       15.43      3.69 o 
   1  17   1        0.35        4.55      3.65 o 
   2  17   1        7.81        4.58      2.84 o 
   3  17   1        0.29        1.93      2.67 o 
   4  17   1        2.13        5.32      3.03 o 
   0  18   1       58.55       63.24      4.63 o 
 -12   0   2       45.83       51.21      7.52 o 
 -10   0   2       84.43       84.32      5.76 o 
  -8   0   2      699.24      684.50     21.61 o 
  -6   0   2      854.09      808.96     14.05 o 
  -4   0   2      829.12      900.85     14.53 o 
  -2   0   2     4391.19     4575.41     66.32 o 
   0   0   2    32231.03    32985.76   1129.66 o 
   2   0   2       32.93       42.80      1.91 o 
   4   0   2      271.43      222.34      6.65 o 
   6   0   2     9963.25    10743.60    155.08 o 
   8   0   2      141.18      118.48      5.56 o 
  10   0   2      132.79      135.78      7.68 o 
  12   0   2       90.15       92.34      9.92 o 
 -13   1   2        7.17        9.28      5.76 o 
 -12   1   2        2.63       -0.56      4.48 o 
 -11   1   2      116.57      121.51      7.29 o 
 -10   1   2       29.41       33.71      3.04 o 
  -9   1   2      201.10      201.15      7.01 o 
  -8   1   2      200.98      180.80      4.44 o 
  -7   1   2        2.26        2.67      1.04 o 
  -6   1   2      684.93      739.08     10.39 o 
  -5   1   2       18.38       19.89      1.21 o 
  -4   1   2      627.11      630.29      8.30 o 
  -3   1   2    10435.91    10820.77    120.53 o 
  -2   1   2     3098.04     3318.84     34.23 o 
  -1   1   2       13.65       33.75      1.74 o 
   0   1   2     9428.56     9949.16    123.90 o 
   1   1   2     3218.82     3514.09     39.64 o 
   2   1   2     3834.57     3845.12     48.60 o 
   3   1   2     3529.74     3759.68     42.27 o 
   4   1   2      302.88      293.50      4.43 o 
   5   1   2     1688.17     1647.70     17.98 o 
   6   1   2      314.27      338.59      7.10 o 
   7   1   2      379.98      354.10      5.44 o 
   8   1   2       53.09       48.48      3.16 o 
   9   1   2     1081.56     1080.45     34.48 o 
  10   1   2        5.93        3.94      2.06 o 
  11   1   2       33.16       36.50      3.83 o 
  12   1   2       78.91       68.94     15.52 o 
  13   1   2       39.36       36.17      5.69 o 
 -13   2   2       21.48       26.41      7.04 o 
 -11   2   2        3.65        2.61      2.37 o 
 -10   2   2       36.97       34.52      3.21 o 
  -9   2   2      218.72      253.03      7.26 o 
  -8   2   2        1.28        0.14      1.12 o 
  -7   2   2       37.51       44.05      2.04 o 
  -6   2   2     1466.43     1549.60     19.31 o 
  -5   2   2      106.44       91.77      2.13 o 
  -4   2   2     1086.93      970.66     11.01 o 
  -3   2   2     2121.32     2412.55     25.37 o 
  -2   2   2     4272.92     4657.76     47.89 o 
  -1   2   2        6.58       -0.94      0.94 o 
   0   2   2      457.24      478.38      6.40 o 
   1   2   2      111.31      132.58      1.99 o 
   2   2   2      224.22      197.34      2.77 o 
   3   2   2     1730.28     1827.38     21.97 o 
   4   2   2      710.76      642.96      7.67 o 
   5   2   2      513.86      483.40      6.28 o 
   6   2   2      197.43      196.46      5.34 o 
   7   2   2        0.80       -0.01      1.32 o 
   8   2   2      585.20      551.88     13.24 o 
   9   2   2       91.92       98.36      4.02 o 
  10   2   2       73.23       94.29      8.32 o 
  11   2   2       17.09       23.12      3.54 o 
  12   2   2      172.70      159.92     15.81 o 
  13   2   2        2.93        1.60      4.18 o 
 -13   3   2       28.46       36.97      7.52 o 
 -12   3   2       34.80       28.01      6.88 o 
 -11   3   2      108.71      104.06      4.61 o 
 -10   3   2       29.78       26.95      2.76 o 
  -9   3   2      291.60      268.93      5.93 o 
  -8   3   2       46.37       38.70      2.31 o 
  -7   3   2      108.34       92.00      3.27 o 
  -6   3   2       11.36       11.62      1.65 o 
  -5   3   2     1099.69     1117.68     14.39 o 
  -4   3   2      580.15      603.62      7.69 o 
  -3   3   2     5747.37     5681.50     64.00 o 
  -2   3   2       11.31       22.00      1.82 o 
  -1   3   2       83.04       86.83      1.93 o 
   0   3   2     2566.97     2768.38     31.63 o 
   1   3   2      469.37      521.56      6.76 o 
   2   3   2     1152.67     1265.70     13.72 o 
   3   3   2      115.61      150.22      3.70 o 
   4   3   2      410.65      411.20      5.40 o 
   5   3   2      626.60      607.92      7.64 o 
   6   3   2      359.28      384.83      5.61 o 
   7   3   2     1663.57     1697.92     21.20 o 
   8   3   2      224.92      229.13      5.59 o 
   9   3   2       62.34       79.01      4.74 o 
  10   3   2       27.44       28.03      3.51 o 
  11   3   2      160.21      156.00      8.09 o 
  12   3   2       85.50       76.68      5.37 o 
  13   3   2       52.54       48.70      9.78 o 
 -13   4   2        0.08       -1.44      5.44 o 
 -12   4   2      105.30      105.48      6.83 o 
 -11   4   2      143.38      152.70      9.28 o 
 -10   4   2       53.69       49.07      3.00 o 
  -9   4   2       84.62       83.90      3.54 o 
  -8   4   2       74.77       80.95      3.52 o 
  -7   4   2       27.80       21.52      2.62 o 
  -6   4   2      393.98      400.98      6.66 o 
  -5   4   2      935.97     1024.45     13.42 o 
  -4   4   2        3.19        4.02      0.92 o 
  -3   4   2      500.81      510.87      7.16 o 
  -2   4   2     1539.22     1569.80     18.71 o 
  -1   4   2     4193.51     4247.34     43.82 o 
   0   4   2     2065.81     2210.10     23.30 o 
   1   4   2     7362.82     7759.58     96.31 o 
   2   4   2     1416.85     1630.81     19.16 o 
   3   4   2      182.62      192.68      3.09 o 
   4   4   2     2320.18     2382.95     25.46 o 
   5   4   2       35.69       54.36      2.65 o 
   6   4   2     1353.97     1302.80     15.05 o 
   7   4   2      396.63      386.31      6.61 o 
   8   4   2      575.11      596.61     10.69 o 
   9   4   2      289.24      298.04      8.25 o 
  10   4   2      285.73      293.26      9.63 o 
  11   4   2      142.09      159.10      6.92 o 
  12   4   2       11.08       11.51      4.88 o 
  13   4   2        3.23       -1.54      4.07 o 
 -13   5   2        5.70        5.74      3.96 o 
 -12   5   2        3.51        2.39      5.92 o 
 -11   5   2        6.69        6.80      3.04 o 
 -10   5   2        9.86       11.28      2.24 o 
  -9   5   2      897.28      953.07     14.05 o 
  -8   5   2      884.42      883.11     14.83 o 
  -7   5   2      819.92      773.13     12.87 o 
  -6   5   2      226.49      211.48      4.59 o 
  -5   5   2      659.97      632.37     12.38 o 
  -4   5   2       92.75       80.90      2.43 o 
  -3   5   2      997.35     1055.19     14.91 o 
  -2   5   2     9073.98     9145.47    102.79 o 
  -1   5   2     2611.49     2823.58     32.63 o 
   0   5   2    14683.00    14549.90    550.69 o 
   1   5   2     8929.94     9527.56    106.89 o 
   2   5   2     1847.81     1839.51     19.88 o 
   3   5   2     4188.14     4328.53     45.03 o 
   4   5   2        3.35       14.10      1.37 o 
   5   5   2      475.62      497.58      6.76 o 
   6   5   2      194.56      199.49      5.02 o 
   7   5   2       68.46       70.09      2.94 o 
   8   5   2      488.24      478.87      9.38 o 
   9   5   2      152.77      146.31      7.18 o 
  10   5   2       39.63       51.39      7.52 o 
  11   5   2       81.46       79.20      6.56 o 
  12   5   2        5.62       15.05      4.45 o 
  13   5   2       32.21       28.97      5.47 o 
 -13   6   2        0.06        2.24      4.19 o 
 -12   6   2      116.57      121.15     10.88 o 
 -11   6   2       26.81       29.12      4.75 o 
 -10   6   2      210.28      240.23      8.34 o 
  -9   6   2        8.89        6.92      2.29 o 
  -8   6   2     1933.02     1927.38     27.60 o 
  -7   6   2      328.37      335.98      6.46 o 
  -6   6   2     4199.42     4119.89     48.22 o 
  -5   6   2     1955.53     2020.40     27.70 o 
  -4   6   2      697.74      767.16     10.61 o 
  -3   6   2        2.54        6.67      1.13 o 
  -2   6   2     2391.60     2779.73     29.55 o 
  -1   6   2     1549.44     1695.01     18.57 o 
   0   6   2     8742.82     9322.21    103.97 o 
   1   6   2     3582.18     3773.61     39.57 o 
   2   6   2     8511.85     8727.87     89.38 o 
   3   6   2       51.90       50.09      1.78 o 
   4   6   2      776.35      737.48      9.21 o 
   5   6   2       24.62       19.09      1.46 o 
   6   6   2        2.64        1.23      1.24 o 
   7   6   2       66.67       59.81      4.41 o 
   8   6   2        3.58        1.02      1.94 o 
   9   6   2       86.40       91.79      5.04 o 
  10   6   2      152.25      146.85      8.39 o 
  11   6   2        0.74       -1.44      2.79 o 
  12   6   2       26.66       28.19      4.10 o 
 -12   7   2        7.10        7.15      4.69 o 
 -11   7   2      239.79      256.22      8.91 o 
 -10   7   2        0.58       -0.11      2.94 o 
  -9   7   2      885.30      892.19     18.45 o 
  -8   7   2       11.72       15.02      2.11 o 
  -7   7   2     2860.36     2858.72     34.93 o 
  -6   7   2      208.62      217.03      5.86 o 
  -5   7   2     2181.37     2206.35     27.09 o 
  -4   7   2      343.58      338.82      8.25 o 
  -3   7   2       35.78       39.84      1.48 o 
  -2   7   2       15.82       11.37      0.99 o 
  -1   7   2      927.86      860.58     10.34 o 
   0   7   2     1140.98     1209.64     15.27 o 
   1   7   2     2472.07     2261.33     24.54 o 
   2   7   2        3.63        1.67      0.80 o 
   3   7   2     6846.66     6887.55     71.21 o 
   4   7   2     2675.72     2727.98     29.55 o 
   5   7   2        1.96        3.02      1.12 o 
   6   7   2        9.70        9.46      2.57 o 
   7   7   2      102.66      109.85      4.32 o 
   8   7   2       68.58       72.93      4.09 o 
   9   7   2       65.88       53.64      4.12 o 
  10   7   2        9.02       12.21      3.25 o 
  11   7   2       60.92       66.15      5.02 o 
  12   7   2        0.00       -3.86      5.24 o 
 -12   8   2      136.83      159.35      9.08 o 
 -11   8   2       51.62       59.37      5.11 o 
 -10   8   2      409.83      421.81     11.31 o 
  -9   8   2      236.12      219.32     10.82 o 
  -8   8   2      983.12      935.21     18.25 o 
  -7   8   2      252.25      241.09      5.68 o 
  -6   8   2     1657.24     1575.88     20.66 o 
  -5   8   2       93.42       85.95      3.18 o 
  -4   8   2     1469.86     1396.63     20.37 o 
  -3   8   2       96.03       85.03      2.91 o 
  -2   8   2     2963.66     2921.96     31.45 o 
  -1   8   2     7027.39     7017.82     79.33 o 
   0   8   2     1039.94     1011.60     13.68 o 
   1   8   2     4842.90     4796.75     50.30 o 
   2   8   2     1481.20     1480.79     16.98 o 
   3   8   2       11.19       13.60      1.34 o 
   4   8   2      369.45      382.82      5.90 o 
   5   8   2        5.60        3.62      1.53 o 
   6   8   2      176.88      177.28      4.59 o 
   7   8   2       51.20       54.56      3.31 o 
   8   8   2        3.94        4.95      2.75 o 
   9   8   2      197.53      205.23      7.28 o 
  10   8   2       27.78       27.96      3.75 o 
  11   8   2       69.97       90.36      5.68 o 
  12   8   2       59.60       57.50      5.24 o 
 -12   9   2        0.79        9.33      4.80 o 
 -11   9   2       28.27       20.99      4.25 o 
 -10   9   2      171.66      172.97      7.30 o 
  -9   9   2      242.20      225.53      8.00 o 
  -8   9   2      189.64      194.99      6.32 o 
  -7   9   2      173.71      171.78      4.90 o 
  -6   9   2       67.65       72.60      3.31 o 
  -5   9   2     1387.66     1334.71     18.01 o 
  -4   9   2      450.49      446.78      7.85 o 
  -3   9   2     2456.27     2397.13     29.40 o 
  -2   9   2     3498.37     3438.26     40.71 o 
  -1   9   2     2035.23     2147.97     26.18 o 
   0   9   2     5484.23     5320.88     55.83 o 
   1   9   2      547.84      556.12      8.84 o 
   2   9   2     2207.79     2138.60     23.89 o 
   3   9   2      330.60      310.14      5.67 o 
   4   9   2      144.82      138.00      3.94 o 
   5   9   2       86.92       81.61      3.36 o 
   6   9   2        3.30        1.67      1.69 o 
   7   9   2     1424.65     1379.85     40.33 o 
   8   9   2     1111.89     1157.36     18.86 o 
   9   9   2       88.53      107.24      5.74 o 
  10   9   2       16.63       23.31      3.93 o 
  11   9   2        5.21       -0.43      3.15 o 
 -11  10   2        8.94        8.26      3.91 o 
 -10  10   2       16.40        7.67      3.38 o 
  -9  10   2       22.90       18.44      4.01 o 
  -8  10   2       82.44       97.88      4.88 o 
  -7  10   2      122.02      113.18      4.93 o 
  -6  10   2       16.22       15.54      2.16 o 
  -5  10   2        4.03        1.38      1.65 o 
  -4  10   2      852.88      844.00     12.56 o 
  -3  10   2      717.35      728.69     11.09 o 
  -2  10   2     3516.66     3581.53     47.69 o 
  -1  10   2     4665.15     4529.90     63.27 o 
   0  10   2      726.26      743.44      9.89 o 
   1  10   2      865.63      888.49     11.41 o 
   2  10   2      749.87      710.18      9.66 o 
   3  10   2      880.26      876.84     12.79 o 
   4  10   2     1667.96     1673.41     21.84 o 
   5  10   2     1982.16     1920.33     30.65 o 
   6  10   2      857.01      813.20     14.08 o 
   7  10   2      425.81      443.19     10.98 o 
   8  10   2       95.55      110.41      5.08 o 
   9  10   2      117.25      141.18      9.20 o 
  10  10   2      107.67      120.53      6.53 o 
  11  10   2       34.24       31.06      4.63 o 
 -11  11   2       42.84       46.20      5.30 o 
 -10  11   2        0.06        0.33      3.31 o 
  -9  11   2       19.01       16.38      3.33 o 
  -8  11   2        3.77        1.64      2.69 o 
  -7  11   2      391.14      397.57      9.35 o 
  -6  11   2        9.23       10.10      2.11 o 
  -5  11   2        2.46        3.49      1.80 o 
  -4  11   2     1154.69     1130.34     22.16 o 
  -3  11   2      116.54      109.99      4.30 o 
  -2  11   2      718.78      680.57     12.12 o 
  -1  11   2      151.96      145.67      7.88 o 
   0  11   2      285.17      294.52      5.33 o 
   1  11   2        7.96        8.00      1.48 o 
   2  11   2      987.63     1007.66     12.90 o 
   3  11   2        2.36        1.36      1.65 o 
   4  11   2      917.92      868.99     14.52 o 
   5  11   2      751.21      758.03     12.05 o 
   6  11   2      171.92      186.83      5.97 o 
   7  11   2      576.26      566.23     13.07 o 
   8  11   2       21.82       20.83      3.25 o 
   9  11   2      235.92      244.06      8.57 o 
  10  11   2       49.42       41.06      4.57 o 
 -10  12   2       23.22       13.19      4.07 o 
  -9  12   2        1.91       -2.09      3.27 o 
  -8  12   2      144.73      139.22      6.06 o 
  -7  12   2      100.04      101.91      5.12 o 
  -6  12   2       21.68       14.98      2.84 o 
  -5  12   2       46.92       38.01      2.75 o 
  -4  12   2       43.12       34.67      2.60 o 
  -3  12   2        6.03        2.46      1.38 o 
  -2  12   2       29.79       28.12      2.22 o 
  -1  12   2     1224.30     1139.25     16.07 o 
   0  12   2        5.41       10.17      1.73 o 
   1  12   2      286.00      260.34      5.14 o 
   2  12   2      314.27      299.52      6.38 o 
   3  12   2       29.12       25.16      2.40 o 
   4  12   2       18.63       13.48      2.89 o 
   5  12   2      164.19      164.86      5.00 o 
   6  12   2      279.85      290.13      7.65 o 
   7  12   2       21.09       16.48      2.81 o 
   8  12   2      205.82      212.38      6.99 o 
   9  12   2        8.52        3.58      3.30 o 
  10  12   2      130.59      126.52      6.98 o 
  -9  13   2        0.45       -2.99      2.99 o 
  -8  13   2        1.78       -2.75      2.75 o 
  -7  13   2       92.12       93.42      5.16 o 
  -6  13   2        6.47        5.42      2.76 o 
  -5  13   2       22.07       17.25      3.03 o 
  -4  13   2      579.84      548.40      9.93 o 
  -3  13   2      182.12      183.45      6.08 o 
  -2  13   2       19.38       12.62      2.09 o 
  -1  13   2      420.06      480.90      9.95 o 
   0  13   2      315.21      284.19      6.26 o 
   1  13   2      714.73      688.38     11.16 o 
   2  13   2      664.14      622.47     10.49 o 
   3  13   2      135.24      136.20      4.52 o 
   4  13   2      105.75      106.57      4.28 o 
   5  13   2       32.65       30.61      2.76 o 
   6  13   2       63.93       61.68      4.17 o 
   7  13   2       58.82       52.81      4.08 o 
   8  13   2       86.71       98.30      5.29 o 
   9  13   2       72.26       69.14      6.63 o 
  -8  14   2       15.90       10.99      3.43 o 
  -7  14   2      191.63      197.56      7.17 o 
  -6  14   2       11.54        7.84      2.93 o 
  -5  14   2      133.30      127.24      5.67 o 
  -4  14   2       66.87       68.12      4.01 o 
  -3  14   2      420.89      410.56      9.61 o 
  -2  14   2      247.62      236.49      6.12 o 
  -1  14   2      319.94      316.98      7.03 o 
   0  14   2      220.75      222.42      6.60 o 
   1  14   2      141.03      162.44      5.68 o 
   2  14   2       23.48       29.03      2.75 o 
   3  14   2      230.31      235.42      6.21 o 
   4  14   2      593.17      591.77     10.77 o 
   5  14   2      221.16      227.87      7.22 o 
   6  14   2      242.60      245.17      7.47 o 
   7  14   2       42.50       38.40      4.18 o 
   8  14   2       65.53       65.32      4.71 o 
  -7  15   2       88.86       85.54      5.50 o 
  -6  15   2       43.38       44.14      4.25 o 
  -5  15   2       99.87      106.16      8.11 o 
  -4  15   2        9.76       14.73      3.16 o 
  -3  15   2      422.39      416.80     12.40 o 
  -2  15   2      438.58      418.53      8.69 o 
  -1  15   2      261.96      275.29      7.75 o 
   0  15   2      681.87      690.02     19.52 o 
   1  15   2       91.95       88.83      4.71 o 
   2  15   2      413.25      436.45     10.06 o 
   3  15   2       55.69       60.72      3.75 o 
   4  15   2      151.51      160.02      5.49 o 
   5  15   2      170.23      168.43      6.32 o 
   6  15   2       74.65       69.83      8.30 o 
   7  15   2      202.69      195.88      7.12 o 
  -6  16   2      189.86      188.20      7.40 o 
  -5  16   2       24.72       34.97      4.18 o 
  -4  16   2      383.89      360.65      9.72 o 
  -3  16   2        1.74        0.11      2.93 o 
  -2  16   2      455.80      471.19     10.85 o 
  -1  16   2      190.75      201.91      6.96 o 
   0  16   2      181.55      184.63      7.58 o 
   1  16   2      256.89      257.26      8.73 o 
   2  16   2       93.17       93.60      4.95 o 
   3  16   2        3.45        6.84      2.68 o 
   4  16   2       57.02       67.41      4.08 o 
   5  16   2       26.46       31.98      4.27 o 
   6  16   2        2.95        3.14      3.01 o 
  -4  17   2       33.31       30.74      4.08 o 
  -3  17   2       30.05       19.31      7.46 o 
  -2  17   2       10.90       19.56      4.17 o 
  -1  17   2       24.44       28.11      3.69 o 
   0  17   2       41.51       52.13      4.23 o 
   1  17   2      519.73      573.09     12.61 o 
   2  17   2       67.37       77.06      4.82 o 
   3  17   2       33.16       31.29      3.84 o 
   4  17   2       12.01       12.34      3.60 o 
 -11   0   3       15.34       13.69     12.72 o 
  -9   0   3      871.50      864.86     16.08 o 
  -7   0   3        5.72        8.18      1.68 o 
  -5   0   3       12.50       14.35      1.35 o 
  -3   0   3     1674.74     1635.92     50.07 o 
  -1   0   3     4163.02     4343.34    243.21 o 
   1   0   3     1108.92     1281.47     19.20 o 
   3   0   3      906.76      862.20     17.31 o 
   5   0   3     2258.24     2312.00     34.76 o 
   7   0   3        6.77        7.19      2.15 o 
   9   0   3      418.63      484.16     13.09 o 
  11   0   3       25.79       30.85      9.36 o 
  13   0   3       12.82       20.49      7.36 o 
 -11   1   3        1.01        2.10      1.96 o 
 -10   1   3       30.33       29.11      2.40 o 
  -9   1   3       18.61       16.06      2.17 o 
  -8   1   3      169.54      170.75      3.80 o 
  -7   1   3       73.70       82.64      2.49 o 
  -6   1   3        1.83        1.52      1.37 o 
  -5   1   3      259.44      253.76      3.90 o 
  -4   1   3     1823.45     1812.04     21.42 o 
  -3   1   3     6478.35     6446.61     72.22 o 
  -2   1   3      425.39      473.94      6.26 o 
  -1   1   3     4145.59     4542.99     50.83 o 
   0   1   3     7341.91     7536.26    101.60 o 
   1   1   3      178.22      210.49      2.88 o 
   2   1   3       66.29       72.95      1.67 o 
   3   1   3      204.56      243.57      3.76 o 
   4   1   3      107.38       72.90      1.97 o 
   5   1   3     1025.96     1079.52     12.20 o 
   6   1   3       45.52       49.46      2.03 o 
   7   1   3       26.34       24.43      2.13 o 
   8   1   3      282.29      274.61      6.27 o 
   9   1   3        0.17       -1.61      1.79 o 
  10   1   3       37.21       43.26      3.12 o 
  11   1   3        4.25        1.78      2.84 o 
  12   1   3       72.01       71.27      6.09 o 
  13   1   3        1.40       -2.26      4.36 o 
 -12   2   3       39.04       38.25      6.40 o 
 -11   2   3      106.63      114.67      5.85 o 
 -10   2   3      342.25      334.74      7.57 o 
  -9   2   3      279.01      274.03      5.91 o 
  -8   2   3      163.03      164.45      4.71 o 
  -7   2   3      191.57      200.42      4.19 o 
  -6   2   3        0.02        5.55      1.06 o 
  -5   2   3       33.44       27.98      1.26 o 
  -4   2   3     2674.29     2692.58     28.48 o 
  -3   2   3       46.52       32.76      1.13 o 
  -2   2   3      438.24      418.01      5.70 o 
  -1   2   3       31.93       27.34      1.10 o 
   0   2   3     1960.07     2191.83     25.17 o 
   1   2   3     2629.29     2723.48     31.12 o 
   2   2   3     3933.11     3966.57     40.85 o 
   3   2   3     2410.33     2353.80     30.50 o 
   4   2   3       15.13       15.40      1.00 o 
   5   2   3       26.31       26.08      1.27 o 
   6   2   3        1.18        0.27      1.17 o 
   7   2   3      145.51      126.83      4.49 o 
   8   2   3      325.24      339.44      8.21 o 
   9   2   3       75.33       72.69      3.64 o 
  10   2   3       34.96       38.26      4.98 o 
  11   2   3       69.78       72.24      4.84 o 
  12   2   3       43.67       43.53      4.57 o 
  13   2   3       15.17       14.59      4.96 o 
 -12   3   3      101.39       93.61      6.83 o 
 -11   3   3      127.25      141.79      6.52 o 
 -10   3   3       78.89       83.17      4.64 o 
  -9   3   3       56.61       48.51      2.78 o 
  -8   3   3      878.77      880.54     12.68 o 
  -7   3   3       47.44       52.53      2.42 o 
  -6   3   3     3417.90     3388.55     36.09 o 
  -5   3   3       72.53       70.60      1.87 o 
  -4   3   3     2408.05     2500.31     26.64 o 
  -3   3   3     1714.43     1704.80     18.41 o 
  -2   3   3      673.64      734.92      8.42 o 
  -1   3   3     6195.60     6732.45     68.79 o 
   0   3   3     2808.08     3085.94     32.03 o 
   1   3   3      597.27      688.69      8.66 o 
   2   3   3      789.38      792.05      9.02 o 
   3   3   3     2692.10     2865.27     29.98 o 
   4   3   3     2095.83     2014.76     21.63 o 
   5   3   3       70.12      104.62      2.42 o 
   6   3   3      556.34      589.72      8.60 o 
   7   3   3       60.34       54.81      4.83 o 
   8   3   3       21.38       18.32      2.18 o 
   9   3   3      179.34      178.26      6.05 o 
  10   3   3      349.82      329.51      9.81 o 
  11   3   3       63.13       62.52      4.58 o 
  12   3   3       36.03       37.32      4.46 o 
  13   3   3        8.53        5.60      3.57 o 
 -13   4   3       32.57       34.09      7.20 o 
 -12   4   3        8.17        9.42      3.50 o 
 -11   4   3       30.33       31.50      3.43 o 
 -10   4   3       55.85       62.68      4.21 o 
  -9   4   3      420.07      417.63      7.78 o 
  -8   4   3       39.76       45.05      3.13 o 
  -7   4   3      357.48      352.84      6.39 o 
  -6   4   3      619.62      570.99     10.09 o 
  -5   4   3     2001.71     1983.58     24.11 o 
  -4   4   3      147.71      151.67      3.24 o 
  -3   4   3     4070.83     4389.51     52.94 o 
  -2   4   3     1456.78     1541.34     16.75 o 
  -1   4   3       20.30       16.74      1.30 o 
   0   4   3      872.23      970.03     14.78 o 
   1   4   3     7399.48     7835.85     79.94 o 
   2   4   3       41.18       57.31      1.66 o 
   3   4   3    10073.40    10429.48    106.21 o 
   4   4   3     1230.67     1279.47     14.38 o 
   5   4   3     5003.67     4936.09     51.54 o 
   6   4   3      805.80      796.33     11.05 o 
   7   4   3     1560.16     1557.76     19.79 o 
   8   4   3      111.44      122.51      4.33 o 
   9   4   3      364.10      336.72      9.15 o 
  10   4   3       13.72       13.20      3.17 o 
  11   4   3      195.82      197.26      9.33 o 
  12   4   3       33.80       39.37      4.68 o 
  13   4   3       98.70      118.96      9.03 o 
 -13   5   3        4.71        7.20      5.44 o 
 -12   5   3      173.61      189.27     12.40 o 
 -11   5   3        2.70        0.68      2.79 o 
 -10   5   3       16.93       10.44      2.21 o 
  -9   5   3        9.91        6.63      2.30 o 
  -8   5   3       53.26       59.78      2.89 o 
  -7   5   3       28.79       35.99      2.22 o 
  -6   5   3     3024.50     3147.49     37.45 o 
  -5   5   3     4324.81     4261.10     49.43 o 
  -4   5   3     2636.34     2496.52     29.69 o 
  -3   5   3      805.06      832.77     11.90 o 
  -2   5   3     6666.08     6729.51     69.15 o 
  -1   5   3      284.47      306.33      4.89 o 
   0   5   3     3763.58     4008.53     57.66 o 
   1   5   3      456.21      460.08      6.58 o 
   2   5   3     4107.41     4468.65     46.41 o 
   3   5   3     2930.95     2985.80     31.60 o 
   4   5   3     5335.78     5467.46     56.68 o 
   5   5   3     1672.21     1630.83     18.56 o 
   6   5   3     2819.38     2772.08     33.17 o 
   7   5   3       24.85       32.82      2.18 o 
   8   5   3     1083.35     1074.59     19.96 o 
   9   5   3        5.65        4.20      2.68 o 
  10   5   3      204.31      221.09      7.61 o 
  11   5   3        6.61       10.44      7.20 o 
  12   5   3       55.64       46.58      5.92 o 
 -13   6   3       48.29       54.41      8.16 o 
 -12   6   3        0.11        5.72      3.46 o 
 -11   6   3      235.60      253.74      8.66 o 
 -10   6   3        4.56        5.09      2.30 o 
  -9   6   3      345.35      314.19      7.79 o 
  -8   6   3      190.80      184.22      5.67 o 
  -7   6   3      285.24      277.25      5.76 o 
  -6   6   3      313.67      299.94      5.85 o 
  -5   6   3     3316.11     3160.66     37.50 o 
  -4   6   3     1837.05     1934.00     23.72 o 
  -3   6   3    13833.34    13824.73    154.47 o 
  -2   6   3     3651.23     3979.49     41.72 o 
  -1   6   3     8646.81     8948.93     91.62 o 
   0   6   3        2.62       11.83      1.04 o 
   1   6   3        3.66        6.43      1.17 o 
   2   6   3      714.03      777.84      9.46 o 
   3   6   3     1322.97     1408.61     15.94 o 
   4   6   3      641.89      658.54     11.87 o 
   5   6   3     2281.88     2330.87     25.53 o 
   6   6   3      109.88      110.45      3.38 o 
   7   6   3     1098.47     1053.78     16.56 o 
   8   6   3        0.05       -0.67      2.23 o 
   9   6   3      205.69      217.62      9.53 o 
  10   6   3        2.68       -0.60      2.91 o 
  11   6   3       49.34       60.57      4.84 o 
  12   6   3        0.02       -0.31      4.07 o 
 -12   7   3      211.70      237.98      8.91 o 
 -11   7   3       53.96       55.92     10.88 o 
 -10   7   3      754.50      712.80     18.47 o 
  -9   7   3       30.47       33.52      3.30 o 
  -8   7   3      372.97      347.92      8.11 o 
  -7   7   3      171.10      187.15      4.90 o 
  -6   7   3     1016.48      970.29     15.12 o 
  -5   7   3        0.02        1.14      1.76 o 
  -4   7   3     4650.93     4580.11     53.13 o 
  -3   7   3      531.22      510.65      7.85 o 
  -2   7   3     6336.00     6257.87     75.53 o 
  -1   7   3     1066.71     1065.54     15.46 o 
   0   7   3      449.90      400.10      5.65 o 
   1   7   3      829.03      859.97     12.75 o 
   2   7   3       65.14       48.05      1.89 o 
   3   7   3      143.56      148.90      3.14 o 
   4   7   3      200.28      178.17      3.62 o 
   5   7   3      150.94      157.80      3.48 o 
   6   7   3     1483.52     1442.09     21.32 o 
   7   7   3       43.44       40.33      2.89 o 
   8   7   3      241.62      256.72      7.82 o 
   9   7   3       12.95        5.06      2.85 o 
  10   7   3        5.89        5.36      2.95 o 
  11   7   3        0.44       -0.95      3.28 o 
  12   7   3       26.03       15.87      5.39 o 
 -12   8   3        2.17       -0.50      3.61 o 
 -11   8   3      194.55      173.41      7.50 o 
 -10   8   3       41.77       41.59      3.88 o 
  -9   8   3      347.16      329.29      8.38 o 
  -8   8   3        7.62       12.16      2.65 o 
  -7   8   3      901.60      873.95     15.01 o 
  -6   8   3      542.94      534.99      8.94 o 
  -5   8   3     1718.89     1724.85     24.70 o 
  -4   8   3     1638.51     1683.36     21.44 o 
  -3   8   3     2202.13     2059.91     25.40 o 
  -2   8   3        0.45       -0.08      1.10 o 
  -1   8   3      482.77      461.44      6.50 o 
   0   8   3      903.93      908.69     11.09 o 
   1   8   3      849.63      841.67     11.57 o 
   2   8   3      335.16      350.44      6.18 o 
   3   8   3       73.08       70.73      2.46 o 
   4   8   3     1817.96     1838.22     20.87 o 
   5   8   3      956.26      959.43     13.49 o 
   6   8   3      114.41      129.43      8.73 o 
   7   8   3       50.78       61.26      3.51 o 
   8   8   3        0.02       -2.41      2.41 o 
   9   8   3       60.87       60.39      4.38 o 
  10   8   3        1.04        0.29      2.95 o 
  11   8   3        3.23       -1.04      3.30 o 
 -12   9   3       30.26       22.06      4.39 o 
 -11   9   3       44.72       48.40      4.89 o 
 -10   9   3       34.68       37.14      4.41 o 
  -9   9   3        6.72        2.68      2.56 o 
  -8   9   3      189.13      176.66      6.04 o 
  -7   9   3      312.53      323.57      7.95 o 
  -6   9   3      958.19      886.94     15.07 o 
  -5   9   3     1019.22     1001.17     23.22 o 
  -4   9   3      656.08      626.72      9.82 o 
  -3   9   3      225.18      207.98      4.70 o 
  -2   9   3      456.34      462.49      7.69 o 
  -1   9   3        1.40       -0.43      1.14 o 
   0   9   3      609.74      578.10      8.80 o 
   1   9   3      895.65      890.99     12.40 o 
   2   9   3     1812.13     1789.85     24.97 o 
   3   9   3     1722.44     1618.25     20.53 o 
   4   9   3     1544.07     1613.65     18.86 o 
   5   9   3     1147.48     1100.77     15.39 o 
   6   9   3       88.63      104.15      4.35 o 
   7   9   3       38.42       43.61      3.36 o 
   8   9   3       87.26       91.16      5.23 o 
   9   9   3        0.16        1.74      2.98 o 
  10   9   3      207.99      209.43      8.09 o 
  11   9   3      190.67      187.84      8.02 o 
 -11  10   3        9.05        6.17      9.33 o 
 -10  10   3        7.34        5.17      3.42 o 
  -9  10   3       43.77       51.86      4.03 o 
  -8  10   3        2.84        2.21      2.44 o 
  -7  10   3      330.69      323.85      8.15 o 
  -6  10   3      226.97      225.82      6.55 o 
  -5  10   3        5.10        8.25      1.85 o 
  -4  10   3       28.37       26.80      2.28 o 
  -3  10   3       48.41       42.88      2.45 o 
  -2  10   3       38.66       53.74      2.78 o 
  -1  10   3       58.18       52.50      2.62 o 
   0  10   3      766.32      751.49     12.60 o 
   1  10   3     3090.91     3106.96     33.93 o 
   2  10   3     6083.67     5959.29     62.69 o 
   3  10   3     1204.59     1204.29     16.25 o 
   4  10   3      228.87      230.05      5.49 o 
   5  10   3      343.46      334.71      6.87 o 
   6  10   3      173.68      169.41      5.49 o 
   7  10   3      475.48      494.64     10.33 o 
   8  10   3      313.47      298.04      7.88 o 
   9  10   3      122.23      109.43      6.05 o 
  10  10   3       74.59       75.69      5.49 o 
  11  10   3       10.44        9.44      6.72 o 
 -10  11   3        7.73        4.89      3.46 o 
  -9  11   3       27.79       26.03      3.56 o 
  -8  11   3      254.67      254.70      7.70 o 
  -7  11   3       95.52       85.98      5.45 o 
  -6  11   3       74.70       69.98      4.17 o 
  -5  11   3       92.98      108.07      4.78 o 
  -4  11   3     1514.83     1451.81     22.09 o 
  -3  11   3      132.39      144.54      4.29 o 
  -2  11   3       85.76      108.25      3.76 o 
  -1  11   3     2116.99     2076.54     26.25 o 
   0  11   3      389.72      361.23     15.28 o 
   1  11   3        0.48        4.69      2.41 o 
   2  11   3       20.16       17.63      1.75 o 
   3  11   3      262.11      266.28      7.54 o 
   4  11   3      209.47      211.59      5.35 o 
   5  11   3        9.15        6.97      2.23 o 
   6  11   3       79.04       78.43      5.66 o 
   7  11   3       37.99       27.53      4.16 o 
   8  11   3      244.62      259.17      7.58 o 
   9  11   3       15.05       14.89      5.81 o 
  10  11   3      163.72      159.01      7.42 o 
 -10  12   3       41.52       30.67      4.62 o 
  -9  12   3       26.45       27.66      3.91 o 
  -8  12   3        1.41        1.18      2.83 o 
  -7  12   3      232.61      215.27      7.01 o 
  -6  12   3       20.70       20.36      3.08 o 
  -5  12   3      125.60      115.82      5.10 o 
  -4  12   3        3.33        1.21      2.12 o 
  -3  12   3       11.30        8.01      1.76 o 
  -2  12   3        0.09        0.89      1.55 o 
  -1  12   3      406.31      400.28      8.67 o 
   0  12   3       39.44       35.05      2.43 o 
   1  12   3      304.11      297.91      6.25 o 
   2  12   3      527.06      505.89     10.13 o 
   3  12   3       12.70       11.32      2.91 o 
   4  12   3      169.62      167.82      4.93 o 
   5  12   3       34.08       25.78      2.99 o 
   6  12   3       69.53       75.28      4.12 o 
   7  12   3       55.35       47.75      3.79 o 
   8  12   3       56.21       62.29      4.42 o 
   9  12   3       79.48       87.40      5.88 o 
  -9  13   3       19.16       20.93      3.70 o 
  -8  13   3       29.60       32.66      3.94 o 
  -7  13   3      170.72      167.68      6.52 o 
  -6  13   3       23.24       23.60      3.37 o 
  -5  13   3        0.18        2.17      2.55 o 
  -4  13   3       79.84       86.43      4.54 o 
  -3  13   3        8.43        8.53      2.00 o 
  -2  13   3      347.99      311.58      6.79 o 
  -1  13   3      541.16      490.10     10.25 o 
   0  13   3      537.07      547.80     11.78 o 
   1  13   3        1.79        4.71      2.02 o 
   2  13   3       26.63       31.06      2.94 o 
   3  13   3      242.52      224.15      6.89 o 
   4  13   3       31.48       28.67      2.67 o 
   5  13   3      101.85      106.08      4.85 o 
   6  13   3        5.22        0.77      2.47 o 
   7  13   3        8.78        6.35      2.84 o 
   8  13   3       15.31       19.51      3.54 o 
   9  13   3       10.51        8.23      3.75 o 
  -8  14   3       51.22       44.70      4.42 o 
  -7  14   3      156.16      127.00      6.00 o 
  -6  14   3      142.57      137.27      7.21 o 
  -5  14   3       18.95       15.58      3.18 o 
  -4  14   3       38.03       34.77      3.54 o 
  -3  14   3        1.42        1.44      2.33 o 
  -2  14   3        6.45        2.85      1.99 o 
  -1  14   3       24.42       20.29      3.50 o 
   0  14   3      485.14      473.45      8.96 o 
   1  14   3      211.57      208.71      6.41 o 
   2  14   3      739.74      740.71     13.87 o 
   3  14   3      119.26      123.07      4.73 o 
   4  14   3       10.17        7.52      2.61 o 
   5  14   3        1.70        0.01      2.47 o 
   6  14   3        0.25       -2.50      2.50 o 
   7  14   3      157.55      158.19      6.31 o 
   8  14   3       24.40       19.48      3.56 o 
  -7  15   3       21.73       21.85      5.31 o 
  -6  15   3      208.65      221.68      7.66 o 
  -5  15   3       29.30       22.45      3.64 o 
  -4  15   3      131.32      136.04      5.93 o 
  -3  15   3        1.64        3.55      3.60 o 
  -2  15   3       14.69        8.94      2.82 o 
  -1  15   3        8.83        7.60      2.34 o 
   0  15   3        3.78        5.15      2.49 o 
   1  15   3      514.98      510.98     11.07 o 
   2  15   3      100.98       99.93      4.92 o 
   3  15   3      330.32      338.11      8.89 o 
   4  15   3       61.91       63.68      4.16 o 
   5  15   3       56.00       56.61      4.22 o 
   6  15   3        6.82        2.76      2.92 o 
   7  15   3        0.01        1.56      2.92 o 
  -6  16   3        0.50        1.95      3.24 o 
  -5  16   3      334.66      306.20      9.11 o 
  -4  16   3        3.14        5.50      3.04 o 
  -3  16   3       93.28       95.96      5.89 o 
  -2  16   3      114.18      121.10      5.76 o 
  -1  16   3       14.92        9.81      3.60 o 
   0  16   3      114.15      126.85     13.33 o 
   1  16   3       79.69       85.12      4.82 o 
   2  16   3       11.19       16.84      3.28 o 
   3  16   3      218.00      217.56      7.34 o 
   4  16   3      153.98      145.26      8.62 o 
   5  16   3       66.79       72.26      4.71 o 
  -4  17   3      432.64      462.75     11.62 o 
  -3  17   3        3.06        6.79      3.95 o 
  -2  17   3      253.07      246.57      9.67 o 
  -1  17   3      102.84      114.31      6.99 o 
   0  17   3       35.97       32.75      4.78 o 
   1  17   3       64.87       64.40      4.57 o 
   2  17   3       42.89       45.32      5.57 o 
   3  17   3        1.65        6.89      3.25 o 
 -12   0   4       59.06       39.53      8.48 o 
 -10   0   4        0.69       -4.32      4.48 o 
  -8   0   4        2.55        1.92      1.73 o 
  -6   0   4     8088.18     7128.33    674.66 o 
  -4   0   4      269.31      327.16      9.76 o 
  -2   0   4     3435.11     3263.64     66.18 o 
   0   0   4     5848.08     6194.43     89.46 o 
   2   0   4       26.46       23.19      1.32 o 
   4   0   4      186.72      211.83      6.21 o 
   6   0   4      395.17      351.14      9.60 o 
   8   0   4      496.15      509.05     17.12 o 
  10   0   4       26.44       32.94      4.17 o 
  12   0   4        4.62       -1.76      5.92 o 
 -12   1   4       18.32        1.67      4.52 o 
 -11   1   4       46.55       42.61      5.77 o 
 -10   1   4      200.78      225.02      7.46 o 
  -9   1   4       79.32       69.32      3.12 o 
  -8   1   4      594.99      593.35      9.23 o 
  -7   1   4      133.36      127.41      3.03 o 
  -6   1   4      298.81      306.84      5.36 o 
  -5   1   4      883.71      904.85     10.69 o 
  -4   1   4        7.36       11.12      1.04 o 
  -3   1   4       23.87       31.27      1.04 o 
  -2   1   4       13.60       16.51      1.00 o 
  -1   1   4     7162.71     7647.21     85.42 o 
   0   1   4    17057.45    17707.19    218.70 o 
   1   1   4     2249.25     2241.43     23.47 o 
   2   1   4     6437.16     6545.78     73.64 o 
   3   1   4     1351.14     1491.33     17.82 o 
   4   1   4      146.45      147.98      2.90 o 
   5   1   4      908.42      842.41     11.01 o 
   6   1   4      107.59      121.17      3.74 o 
   7   1   4       55.38       50.11      2.67 o 
   8   1   4       23.58       18.35      2.61 o 
   9   1   4       29.90       33.92      2.79 o 
  10   1   4       25.17       26.59      3.93 o 
  11   1   4       17.84       14.79      3.46 o 
  12   1   4        1.65       -0.92      2.99 o 
  13   1   4        7.80        9.45      4.86 o 
 -12   2   4      117.41      116.40      8.49 o 
 -11   2   4       75.15       76.61      5.07 o 
 -10   2   4       74.68       76.32      4.06 o 
  -9   2   4      676.74      656.92     11.78 o 
  -8   2   4      281.68      288.40      5.73 o 
  -7   2   4     3123.90     3159.21     37.36 o 
  -6   2   4      107.82       73.60      3.64 o 
  -5   2   4     1461.21     1525.50     17.03 o 
  -4   2   4      416.61      433.41      5.66 o 
  -3   2   4     1263.92     1395.73     16.92 o 
  -2   2   4      620.94      658.89      8.53 o 
  -1   2   4      312.16      313.83      4.02 o 
   0   2   4      208.52      257.93      3.86 o 
   1   2   4     4179.77     4190.03     43.13 o 
   2   2   4      718.15      708.67      8.13 o 
   3   2   4     1520.34     1433.20     17.26 o 
   4   2   4      729.94      764.46     10.03 o 
   5   2   4      734.69      738.42     11.04 o 
   6   2   4      700.22      672.52     12.01 o 
   7   2   4       95.48       97.55      3.60 o 
   8   2   4       62.25       57.47      3.10 o 
   9   2   4       18.25       24.43      2.64 o 
  10   2   4       79.83       86.00      4.09 o 
  11   2   4       72.19       70.25      4.91 o 
  12   2   4       23.22       22.03      5.03 o 
  13   2   4        3.20        0.08      4.35 o 
 -12   3   4       48.10       41.18      6.20 o 
 -11   3   4       89.19       96.28      6.75 o 
 -10   3   4      274.85      294.98      8.78 o 
  -9   3   4      535.52      546.28     10.52 o 
  -8   3   4     1287.56     1311.35     19.87 o 
  -7   3   4      530.36      524.17      8.31 o 
  -6   3   4     1907.22     1831.03     22.65 o 
  -5   3   4     1309.24     1368.82     15.49 o 
  -4   3   4      603.41      666.85      8.12 o 
  -3   3   4     5249.31     5386.67     55.65 o 
  -2   3   4      468.06      532.24      7.27 o 
  -1   3   4    15677.46    15964.11    164.92 o 
   0   3   4      679.12      642.39      8.31 o 
   1   3   4     8376.70     8587.33     87.48 o 
   2   3   4     6650.20     6994.86     71.53 o 
   3   3   4      456.08      470.72      5.94 o 
   4   3   4      205.68      215.44      3.41 o 
   5   3   4        2.76        4.49      1.41 o 
   6   3   4      886.20      941.86     21.07 o 
   7   3   4      989.86      995.65     15.34 o 
   8   3   4        0.36        0.85      1.90 o 
   9   3   4      433.37      456.52      9.14 o 
  10   3   4       18.23       17.66      3.38 o 
  11   3   4       23.99       26.36      3.80 o 
  12   3   4       18.28       12.55      3.91 o 
 -12   4   4       79.14       89.46     11.52 o 
 -11   4   4        3.02       -0.79      2.45 o 
 -10   4   4      255.22      269.73      8.46 o 
  -9   4   4       74.71       75.47      3.97 o 
  -8   4   4      498.60      485.01      9.52 o 
  -7   4   4      209.67      214.73      4.77 o 
  -6   4   4     1002.96     1047.03     14.11 o 
  -5   4   4       56.60       40.80      1.97 o 
  -4   4   4      595.48      560.64      7.09 o 
  -3   4   4       78.19       83.82      1.84 o 
  -2   4   4    12205.76    12466.38    126.81 o 
  -1   4   4     4819.51     5363.72     55.28 o 
   0   4   4    22662.20    25695.83    542.61 o 
   1   4   4      731.24      805.68      9.40 o 
   2   4   4     1888.86     1817.13     19.65 o 
   3   4   4       18.84       10.09      1.10 o 
   4   4   4     3384.21     3468.32     36.46 o 
   5   4   4      541.12      572.24      8.41 o 
   6   4   4     1940.88     1834.34     22.70 o 
   7   4   4       28.35       32.76      2.80 o 
   8   4   4     1649.77     1639.86     27.57 o 
   9   4   4       77.25       65.46      4.46 o 
  10   4   4      523.34      571.14     13.23 o 
  11   4   4       36.68       31.06      4.21 o 
  12   4   4       60.44       65.67      5.29 o 
 -12   5   4        0.84        3.27      3.30 o 
 -11   5   4      194.18      200.01      6.65 o 
 -10   5   4        8.07        7.30      2.47 o 
  -9   5   4      668.37      646.48     12.56 o 
  -8   5   4      119.62      120.79      4.64 o 
  -7   5   4       32.16       27.43      2.51 o 
  -6   5   4       92.81      124.32      3.51 o 
  -5   5   4      557.01      506.49      7.84 o 
  -4   5   4     1277.89     1426.27     20.67 o 
  -3   5   4     5423.89     5740.83     59.46 o 
  -2   5   4      399.58      443.75      5.83 o 
  -1   5   4     2922.08     2915.18     33.76 o 
   0   5   4      667.02      781.60     10.12 o 
   1   5   4     5984.79     5954.37     67.12 o 
   2   5   4      675.13      667.41      9.04 o 
   3   5   4     3583.69     3577.63     37.63 o 
   4   5   4        0.06        1.12      1.24 o 
   5   5   4     3464.41     3385.44     39.80 o 
   6   5   4        6.07        6.73      1.52 o 
   7   5   4     2117.77     2151.92     30.10 o 
   8   5   4        3.69       -2.33      2.46 o 
   9   5   4      626.51      615.64     17.76 o 
  10   5   4        8.48        8.41      3.33 o 
  11   5   4      333.38      333.28     10.13 o 
  12   5   4        1.07        3.31      3.54 o 
 -12   6   4      171.28      162.29      7.18 o 
 -11   6   4       57.98       62.82      4.38 o 
 -10   6   4       37.29       39.93      3.61 o 
  -9   6   4       38.09       41.50      3.42 o 
  -8   6   4      415.60      391.24      8.61 o 
  -7   6   4       71.75       65.08      3.51 o 
  -6   6   4      733.92      712.91     12.32 o 
  -5   6   4      232.56      254.85      5.23 o 
  -4   6   4     1416.57     1393.19     17.76 o 
  -3   6   4      198.18      202.80      3.39 o 
  -2   6   4     2229.61     2133.60     23.17 o 
  -1   6   4     1276.03     1368.35     15.43 o 
   0   6   4     5116.72     4880.05     75.74 o 
   1   6   4     1670.43     1726.54     19.06 o 
   2   6   4     4975.29     5162.21     80.65 o 
   3   6   4       65.61       64.94      2.19 o 
   4   6   4     1687.59     1601.36     18.07 o 
   5   6   4       52.67       50.11      3.25 o 
   6   6   4     1052.82     1105.69     16.53 o 
   7   6   4        1.80        0.13      2.02 o 
   8   6   4      488.73      508.63     23.21 o 
   9   6   4        7.25        5.82      3.50 o 
  10   6   4      230.45      216.06     13.44 o 
  11   6   4        8.42        3.21      3.12 o 
  12   6   4       61.07       63.51      8.80 o 
 -12   7   4        4.33        0.38      3.39 o 
 -11   7   4       90.34      103.25      5.42 o 
 -10   7   4       12.74       14.60      2.96 o 
  -9   7   4      387.08      368.72      8.76 o 
  -8   7   4      319.20      309.72      7.72 o 
  -7   7   4     1325.60     1252.11     19.63 o 
  -6   7   4       81.66       86.81      3.89 o 
  -5   7   4      354.83      345.02      6.29 o 
  -4   7   4     1286.47     1294.81     18.74 o 
  -3   7   4      584.65      539.86      8.24 o 
  -2   7   4      959.05      921.91     11.08 o 
  -1   7   4     1088.69     1125.01     13.15 o 
   0   7   4      702.65      725.62      9.12 o 
   1   7   4     1123.55     1082.80     12.77 o 
   2   7   4       14.70       11.08      1.11 o 
   3   7   4      438.37      406.72      6.20 o 
   4   7   4       17.28       16.44      1.44 o 
   5   7   4      304.83      306.94      5.75 o 
   6   7   4        0.06       -1.29      1.41 o 
   7   7   4      143.58      145.60      5.69 o 
   8   7   4        0.00        1.57      2.52 o 
   9   7   4      180.68      164.90      6.73 o 
  10   7   4        0.99       -4.06      4.06 o 
  11   7   4      122.41      120.14      7.98 o 
 -12   8   4       12.88        6.78      3.81 o 
 -11   8   4        7.06        5.27      3.15 o 
 -10   8   4      223.78      219.48      8.06 o 
  -9   8   4       54.15       55.25      4.32 o 
  -8   8   4      487.36      471.68     11.40 o 
  -7   8   4       60.73       56.92      3.97 o 
  -6   8   4      204.52      197.40      7.94 o 
  -5   8   4       33.01       30.50      2.65 o 
  -4   8   4      171.41      168.76      6.91 o 
  -3   8   4        0.38       -0.98      0.98 o 
  -2   8   4      310.37      302.55      5.53 o 
  -1   8   4      109.10      127.83      2.89 o 
   0   8   4     1509.01     1470.45     16.88 o 
   1   8   4       40.04       48.81      2.09 o 
   2   8   4       93.64       94.98      2.67 o 
   3   8   4      150.01      152.70      3.42 o 
   4   8   4       44.64       43.17      2.12 o 
   5   8   4      111.99      103.65      3.44 o 
   6   8   4       12.60       13.04      2.29 o 
   7   8   4        7.23        6.44      2.31 o 
   8   8   4      468.21      451.23     11.16 o 
   9   8   4        3.98        7.85      3.00 o 
  10   8   4       26.16       23.91      3.90 o 
  11   8   4        0.00        0.45      4.44 o 
 -11   9   4       46.80       43.30      4.96 o 
 -10   9   4        1.15       -1.95      2.67 o 
  -9   9   4      117.83      109.20      5.67 o 
  -8   9   4       67.71       66.73      4.17 o 
  -7   9   4       11.44        8.30      2.50 o 
  -6   9   4      272.71      254.74      6.89 o 
  -5   9   4       56.83       53.98      3.38 o 
  -4   9   4        0.16        1.40      1.77 o 
  -3   9   4      432.05      391.86      6.94 o 
  -2   9   4      442.31      458.72      8.89 o 
  -1   9   4     2287.89     2217.79     24.69 o 
   0   9   4        0.15        4.20      1.16 o 
   1   9   4     1444.09     1354.55     32.07 o 
   2   9   4      507.09      519.53      7.51 o 
   3   9   4      168.27      169.50      3.83 o 
   4   9   4       38.81       36.30      2.14 o 
   5   9   4        8.62        9.59      2.23 o 
   6   9   4       56.70       52.50      3.40 o 
   7   9   4      328.84      346.89      9.84 o 
   8   9   4       78.27       78.43      6.64 o 
   9   9   4       78.56       90.95      9.33 o 
  10   9   4        5.64        2.88      3.37 o 
  11   9   4        8.07        7.96      3.96 o 
 -11  10   4        5.15        5.59      4.22 o 
 -10  10   4       51.60       52.78      4.63 o 
  -9  10   4       49.11       43.94      3.98 o 
  -8  10   4      144.96      142.70      6.19 o 
  -7  10   4      191.63      187.15      6.27 o 
  -6  10   4       40.98       45.99      5.24 o 
  -5  10   4       45.93       43.42      3.32 o 
  -4  10   4      371.75      365.36      8.22 o 
  -3  10   4      494.74      466.98      8.19 o 
  -2  10   4      552.25      543.58      8.86 o 
  -1  10   4        9.25        9.02      1.60 o 
   0  10   4       82.41       96.26      2.95 o 
   1  10   4      371.16      422.54      7.38 o 
   2  10   4      215.34      208.60      5.08 o 
   3  10   4      116.51      141.53      4.58 o 
   4  10   4      880.03      877.19     12.95 o 
   5  10   4     1187.94     1134.24     18.02 o 
   6  10   4      166.75      167.82      5.58 o 
   7  10   4       11.82       11.03      4.74 o 
   8  10   4       65.67       64.43      4.73 o 
   9  10   4       10.72       15.07      3.61 o 
  10  10   4      206.19      237.59      9.07 o 
 -10  11   4       11.50       18.10      3.76 o 
  -9  11   4        0.91        1.81      2.89 o 
  -8  11   4       44.19       42.36      4.58 o 
  -7  11   4       65.47       81.87      4.74 o 
  -6  11   4        0.17        4.77      2.58 o 
  -5  11   4     1514.90     1450.50     22.75 o 
  -4  11   4      880.47      851.35     14.92 o 
  -3  11   4       59.48       68.40      3.82 o 
  -2  11   4       56.49       51.73      2.75 o 
  -1  11   4      826.86      815.10     12.15 o 
   0  11   4      294.38      302.70      6.14 o 
   1  11   4      707.83      699.54     10.79 o 
   2  11   4        0.82       -0.45      1.16 o 
   3  11   4      457.60      461.18      8.27 o 
   4  11   4      245.39      249.42      6.51 o 
   5  11   4       45.88       47.57      3.61 o 
   6  11   4        6.55        7.56      2.53 o 
   7  11   4      250.87      237.07      7.00 o 
   8  11   4        0.43       -3.04      3.04 o 
   9  11   4       27.42       27.91      4.20 o 
  10  11   4        0.27       -3.61      3.61 o 
 -10  12   4        5.90        3.81      3.39 o 
  -9  12   4        0.55       -2.57      2.81 o 
  -8  12   4      214.42      214.79      7.37 o 
  -7  12   4       34.12       28.84      3.65 o 
  -6  12   4      561.77      552.14     11.69 o 
  -5  12   4       43.70       61.85      4.71 o 
  -4  12   4       30.83       40.36      3.40 o 
  -3  12   4        8.85        3.97      2.24 o 
  -2  12   4      569.32      511.89      9.10 o 
  -1  12   4       20.16       15.84      2.06 o 
   0  12   4       87.28       81.74      4.41 o 
   1  12   4       58.05       63.93      3.15 o 
   2  12   4      638.79      657.26      9.65 o 
   3  12   4      178.78      172.24      4.92 o 
   4  12   4      915.35      909.32     15.48 o 
   5  12   4       74.86       77.87      4.19 o 
   6  12   4       68.01       73.67      4.20 o 
   7  12   4        1.33       -0.42      2.49 o 
   8  12   4        0.65       -2.92      2.92 o 
   9  12   4        8.09        0.47      3.65 o 
  -9  13   4       17.63       23.74      4.00 o 
  -8  13   4        0.80        0.27      3.08 o 
  -7  13   4      131.09      134.12      6.54 o 
  -6  13   4        0.31       -0.21      2.62 o 
  -5  13   4      729.13      722.22     22.75 o 
  -4  13   4      349.26      339.42     10.19 o 
  -3  13   4       67.91       70.59      5.22 o 
  -2  13   4       30.48       31.18      3.13 o 
  -1  13   4       58.37       47.71      2.88 o 
   0  13   4       65.05       73.40      3.37 o 
   1  13   4       57.14       53.50      3.05 o 
   2  13   4        0.05        0.61      1.80 o 
   3  13   4      428.27      431.13      9.24 o 
   4  13   4       55.26       59.46      3.81 o 
   5  13   4      135.31      135.58      5.43 o 
   6  13   4       37.51       28.90      3.41 o 
   7  13   4       26.79       32.17      3.62 o 
   8  13   4        3.14        1.56      3.16 o 
  -8  14   4        0.63        1.68      3.07 o 
  -7  14   4       12.91       10.61      3.45 o 
  -6  14   4       50.00       58.59      4.53 o 
  -5  14   4       51.38       50.38      4.44 o 
  -4  14   4      160.38      137.63      6.86 o 
  -3  14   4      376.38      346.40     10.56 o 
  -2  14   4        4.00        1.58      2.30 o 
  -1  14   4       10.02        8.04      2.64 o 
   0  14   4        1.08       -1.16      1.49 o 
   1  14   4      305.56      311.39      7.94 o 
   2  14   4       11.59       17.07      2.74 o 
   3  14   4       99.35      117.18      4.98 o 
   4  14   4      143.65      142.64      6.48 o 
   5  14   4      104.01      108.30      5.23 o 
   6  14   4       56.60       64.51      4.46 o 
   7  14   4        0.19       -0.11      2.70 o 
  -7  15   4        0.59       -2.94      2.94 o 
  -6  15   4       20.81       22.37      3.70 o 
  -5  15   4        0.74        2.75      2.91 o 
  -4  15   4       81.11       81.07      6.05 o 
  -3  15   4       34.38       37.36      3.97 o 
  -2  15   4      134.16      126.36      5.41 o 
  -1  15   4      181.29      194.79      7.51 o 
   0  15   4      129.54      127.51      6.59 o 
   1  15   4        4.53        1.18      3.14 o 
   2  15   4      251.29      247.22      7.47 o 
   3  15   4       53.10       50.84      3.99 o 
   4  15   4        0.00       -2.26      2.38 o 
   5  15   4        2.31       -0.44      2.69 o 
   6  15   4       10.00        4.70      2.99 o 
  -5  16   4       97.08       84.65      5.34 o 
  -4  16   4        1.80       -1.40      2.83 o 
  -3  16   4       46.98       57.43      5.06 o 
  -2  16   4      273.63      251.74      9.35 o 
  -1  16   4       21.32       21.15      4.07 o 
   0  16   4      164.60      154.28      7.41 o 
   1  16   4      112.98      115.54     11.31 o 
   2  16   4        0.99       -0.94      2.54 o 
   3  16   4       75.65       88.21      5.51 o 
   4  16   4       21.84       23.47      4.01 o 
   5  16   4        1.52        1.82      2.88 o 
  -3  17   4      150.98      157.82      9.91 o 
  -2  17   4       29.03       24.40      4.58 o 
  -1  17   4      432.19      437.79     16.39 o 
   0  17   4        1.52        6.61      3.92 o 
   1  17   4      367.10      347.70     11.52 o 
   2  17   4        1.86        0.97      3.67 o 
 -13   0   5       98.79       78.90     11.36 o 
 -11   0   5      413.01      440.92     22.09 o 
  -9   0   5      787.85      717.47     27.37 o 
  -7   0   5        1.53       -0.18      1.42 o 
  -5   0   5      964.54      968.78     16.13 o 
  -3   0   5     7052.90     7429.25    107.75 o 
  -1   0   5      598.91      604.97     10.07 o 
   1   0   5       11.16       15.57      1.17 o 
   3   0   5     1563.83     1626.96     31.34 o 
   5   0   5      407.52      402.12     10.33 o 
   7   0   5       17.53       31.36      6.88 o 
   9   0   5        6.42        2.40      2.92 o 
  11   0   5        0.90       -1.19      3.30 o 
 -13   1   5       27.25       21.77      8.64 o 
 -12   1   5      166.64      172.28     10.41 o 
 -11   1   5       80.75       63.99      6.76 o 
 -10   1   5      300.85      317.42     12.44 o 
  -9   1   5      159.55      172.77      6.59 o 
  -8   1   5      315.55      291.93      6.51 o 
  -7   1   5      277.96      291.85      5.67 o 
  -6   1   5       12.21       15.39      1.22 o 
  -5   1   5     1302.87     1241.17     17.89 o 
  -4   1   5      131.29      107.07      2.71 o 
  -3   1   5     3050.71     3189.77     36.75 o 
  -2   1   5     2260.56     2076.80     29.41 o 
  -1   1   5     1203.09     1193.55     14.36 o 
   0   1   5     3668.77     3979.93     41.12 o 
   1   1   5       78.75       79.20      1.73 o 
   2   1   5      293.12      318.44      4.22 o 
   3   1   5      670.97      815.55     10.44 o 
   4   1   5      280.54      302.43      4.79 o 
   5   1   5      192.29      176.59      4.40 o 
   6   1   5       20.70       30.38      5.81 o 
   7   1   5       57.79       54.37      4.27 o 
   8   1   5      309.85      287.78      6.72 o 
   9   1   5        0.20        1.48      2.08 o 
  10   1   5       12.32       12.30      2.56 o 
  11   1   5       19.96       10.67      2.80 o 
  12   1   5        0.46       -2.48      3.01 o 
 -13   2   5       44.10       52.97     10.24 o 
 -12   2   5       34.85       20.06      5.71 o 
 -11   2   5      200.74      206.12     10.69 o 
 -10   2   5      197.43      187.49      7.16 o 
  -9   2   5      272.82      247.95      6.41 o 
  -8   2   5       21.67       21.73      2.31 o 
  -7   2   5      420.55      422.39      9.61 o 
  -6   2   5       88.70       82.22      2.74 o 
  -5   2   5     1313.57     1304.31     19.54 o 
  -4   2   5     5075.88     5318.70     55.21 o 
  -3   2   5      244.15      169.61      3.31 o 
  -2   2   5     8072.26     8298.46     92.66 o 
  -1   2   5     2323.25     2466.52     26.01 o 
   0   2   5      405.43      450.10      5.63 o 
   1   2   5      431.54      425.17      5.40 o 
   2   2   5      410.75      460.99      8.22 o 
   3   2   5        3.89        4.63      0.97 o 
   4   2   5      344.20      324.28      6.29 o 
   5   2   5     1352.42     1298.61     18.65 o 
   6   2   5      565.43      551.38      9.58 o 
   7   2   5      622.55      636.12     13.47 o 
   8   2   5        1.21        0.48      4.76 o 
   9   2   5      196.36      183.23      5.51 o 
  10   2   5        0.93       -2.11      2.11 o 
  11   2   5       23.79       27.34      3.87 o 
  12   2   5        8.49        7.59      3.61 o 
 -13   3   5       38.37       40.49      9.60 o 
 -12   3   5      105.32      102.37      8.42 o 
 -11   3   5       47.64       36.15      6.00 o 
 -10   3   5      137.72      148.56     12.16 o 
  -9   3   5      125.33      130.72      5.78 o 
  -8   3   5      331.44      320.79      7.28 o 
  -7   3   5      581.18      547.62      9.96 o 
  -6   3   5     2090.31     2030.50     28.21 o 
  -5   3   5     3080.79     2978.83     31.87 o 
  -4   3   5     6134.05     6173.56     63.94 o 
  -3   3   5     4157.91     4231.06     48.39 o 
  -2   3   5     3588.39     3677.84     52.79 o 
  -1   3   5      473.16      492.35      6.14 o 
   0   3   5       62.76       55.02      1.76 o 
   1   3   5       82.58       88.85      2.03 o 
   2   3   5     4554.99     4680.47     48.39 o 
   3   3   5      526.51      607.10      7.46 o 
   4   3   5     5710.57     5574.53     63.60 o 
   5   3   5     1502.73     1502.30     18.70 o 
   6   3   5      950.95      969.13     17.10 o 
   7   3   5       93.61       92.29      5.02 o 
   8   3   5       43.53       46.27      3.01 o 
   9   3   5       60.71       56.85      3.48 o 
  10   3   5      164.75      167.17      6.74 o 
  11   3   5        5.89        4.27      3.37 o 
  12   3   5       45.56       37.52      4.72 o 
 -13   4   5        1.13        2.56      7.84 o 
 -12   4   5        2.49       -2.69      4.58 o 
 -11   4   5       37.29       39.18      6.63 o 
 -10   4   5        0.00        2.99      2.31 o 
  -9   4   5      136.33      150.05      8.09 o 
  -8   4   5        0.35        2.51      1.96 o 
  -7   4   5     1150.17     1135.73     17.68 o 
  -6   4   5      868.29      862.55     16.54 o 
  -5   4   5     4752.99     4815.70     62.28 o 
  -4   4   5     1078.47     1112.49     12.90 o 
  -3   4   5     6133.31     6192.95     70.05 o 
  -2   4   5       14.81       26.01      1.15 o 
  -1   4   5     1316.59     1173.53     18.21 o 
   0   4   5      531.51      578.79      7.21 o 
   1   4   5     6608.87     6882.45     77.13 o 
   2   4   5     6100.26     6446.99     66.35 o 
   3   4   5     8552.55     8874.67     90.77 o 
   4   4   5     2051.98     2005.40     24.23 o 
   5   4   5     1799.58     1723.58     21.31 o 
   6   4   5        8.57       10.51      1.92 o 
   7   4   5     1047.76     1079.39     16.71 o 
   8   4   5      128.77      112.78      4.45 o 
   9   4   5       99.01      108.78      4.64 o 
  10   4   5       33.79       28.45      4.02 o 
  11   4   5      166.46      158.90      7.05 o 
  12   4   5        0.24        0.79      3.45 o 
 -13   5   5        0.00        5.12      7.68 o 
 -12   5   5       57.68       53.80      7.51 o 
 -11   5   5       83.31       94.87      6.22 o 
 -10   5   5        1.29        2.10      2.60 o 
  -9   5   5       25.19       22.22      2.87 o 
  -8   5   5      731.72      709.08     12.94 o 
  -7   5   5       75.42       83.46      3.84 o 
  -6   5   5     1663.48     1696.45     24.55 o 
  -5   5   5        2.74        1.06      1.55 o 
  -4   5   5       26.47       40.35      2.42 o 
  -3   5   5      761.99      849.96     12.54 o 
  -2   5   5      357.14      346.29      4.87 o 
  -1   5   5      389.44      457.14      6.04 o 
   0   5   5     3467.35     3672.57     38.54 o 
   1   5   5      668.23      648.56      8.07 o 
   2   5   5     2804.91     2715.39     28.98 o 
   3   5   5     1405.47     1387.11     15.69 o 
   4   5   5     1968.06     1936.48     23.63 o 
   5   5   5      304.03      294.85      5.47 o 
   6   5   5      828.52      816.33     13.08 o 
   7   5   5       54.95       52.61      3.60 o 
   8   5   5      800.73      757.06     12.99 o 
   9   5   5       15.52       10.99      6.44 o 
  10   5   5      364.98      356.24     12.78 o 
  11   5   5        9.20        5.08      3.58 o 
  12   5   5       57.50       70.04      5.61 o 
 -12   6   5        0.10       -3.52      3.52 o 
 -11   6   5        1.27       -0.20      2.67 o 
 -10   6   5       28.29       29.80      3.31 o 
  -9   6   5      618.03      643.38     12.49 o 
  -8   6   5      142.86      149.57      5.31 o 
  -7   6   5       46.99       39.85      3.72 o 
  -6   6   5        0.45        2.10      1.79 o 
  -5   6   5        1.94        2.07      1.56 o 
  -4   6   5       11.91        9.71      1.68 o 
  -3   6   5      205.54      219.28      3.84 o 
  -2   6   5       51.63       41.44      1.57 o 
  -1   6   5     1169.88     1168.80     13.48 o 
   0   6   5       28.11       15.91      1.14 o 
   1   6   5     3191.16     3111.46     36.28 o 
   2   6   5       43.64       46.60      2.21 o 
   3   6   5     1554.87     1458.01     18.11 o 
   4   6   5        0.04        0.98      1.24 o 
   5   6   5      424.04      403.24      8.65 o 
   6   6   5       20.13       20.07      2.96 o 
   7   6   5      188.72      172.66      5.81 o 
   8   6   5        0.78        4.24      3.40 o 
   9   6   5      306.49      304.94      9.04 o 
  10   6   5       14.05       10.77      4.18 o 
  11   6   5      141.35      155.21      8.71 o 
 -12   7   5        0.79       -3.78      4.42 o 
 -11   7   5        0.04       -1.14      2.70 o 
 -10   7   5        0.72        0.39      2.62 o 
  -9   7   5        0.70        0.64      2.43 o 
  -8   7   5       16.24       19.85      2.91 o 
  -7   7   5      133.28      110.21      8.26 o 
  -6   7   5      232.12      222.97      6.15 o 
  -5   7   5     1248.36     1218.47     18.77 o 
  -4   7   5       41.43       42.36      2.67 o 
  -3   7   5       58.07       59.69      2.82 o 
  -2   7   5      133.10      132.72      2.76 o 
  -1   7   5       16.67       29.37      1.41 o 
   0   7   5      608.16      524.89      7.71 o 
   1   7   5      245.49      212.73      6.13 o 
   2   7   5     1038.49     1010.86     13.35 o 
   3   7   5      690.44      689.29      9.01 o 
   4   7   5       39.85       41.38      2.17 o 
   5   7   5        0.52       -1.09      1.39 o 
   6   7   5        2.21        0.08      1.99 o 
   7   7   5        7.82        4.66      3.21 o 
   8   7   5      102.60      112.64      6.79 o 
   9   7   5        3.71        3.19      3.73 o 
  10   7   5       92.61       99.75      7.44 o 
  11   7   5       10.75        6.59      3.74 o 
 -12   8   5       10.95        3.17      4.26 o 
 -11   8   5       25.75       20.74      3.98 o 
 -10   8   5       25.92       23.02      3.42 o 
  -9   8   5       46.27       46.76      3.68 o 
  -8   8   5        1.00       -1.17      2.14 o 
  -7   8   5       26.76       25.15      3.02 o 
  -6   8   5     1021.94      996.60     16.53 o 
  -5   8   5      380.61      402.45     13.93 o 
  -4   8   5      361.75      364.73      7.86 o 
  -3   8   5       14.62       18.13      2.03 o 
  -2   8   5       84.92       87.16      2.89 o 
  -1   8   5      114.02      106.10      2.69 o 
   0   8   5      107.72       99.15      2.67 o 
   1   8   5       42.09       42.95      2.09 o 
   2   8   5      829.96      761.37     15.69 o 
   3   8   5      710.49      685.21      9.19 o 
   4   8   5      766.78      762.49     11.11 o 
   5   8   5      231.25      224.95      5.08 o 
   6   8   5      121.56      120.10      4.50 o 
   7   8   5       37.18       34.14      3.77 o 
   8   8   5       44.77       40.78      4.09 o 
   9   8   5       19.94       26.81      4.81 o 
  10   8   5        0.22        1.01      4.02 o 
  11   8   5      108.37      119.57      6.74 o 
 -11   9   5        0.00       -2.79      2.79 o 
 -10   9   5       47.03       42.49      4.08 o 
  -9   9   5       27.51       27.88      3.54 o 
  -8   9   5       76.82       71.43      4.31 o 
  -7   9   5       61.85       68.97      3.99 o 
  -6   9   5      130.67      127.89      5.13 o 
  -5   9   5      126.92      133.82      4.94 o 
  -4   9   5      286.47      287.91      7.05 o 
  -3   9   5     1653.31     1571.91     23.21 o 
  -2   9   5      644.67      600.74      9.35 o 
  -1   9   5      272.04      276.51      4.84 o 
   0   9   5      150.76      160.95      4.04 o 
   1   9   5        0.74        0.50      1.29 o 
   2   9   5      191.22      189.77      4.53 o 
   3   9   5      578.52      597.27      8.52 o 
   4   9   5      802.47      822.07     11.99 o 
   5   9   5     1149.99     1153.62     20.42 o 
   6   9   5      483.27      505.47     11.90 o 
   7   9   5       14.01       12.92      3.27 o 
   8   9   5        0.80        1.26      2.89 o 
   9   9   5        0.51        0.58      3.27 o 
  10   9   5       38.37       36.84      5.45 o 
 -11  10   5      103.69      104.59      7.85 o 
 -10  10   5        0.00        1.24      2.89 o 
  -9  10   5      119.61      125.80      5.91 o 
  -8  10   5       53.17       49.94      4.08 o 
  -7  10   5      260.83      251.41      8.52 o 
  -6  10   5       24.87       27.49      3.05 o 
  -5  10   5     1341.55     1271.90     22.11 o 
  -4  10   5      512.16      515.38     10.34 o 
  -3  10   5      576.02      598.43     11.28 o 
  -2  10   5      600.66      636.98     13.12 o 
  -1  10   5      157.11      158.10      4.20 o 
   0  10   5       96.06      116.82      3.65 o 
   1  10   5      219.55      225.71      4.94 o 
   2  10   5        7.32       12.21      1.83 o 
   3  10   5        2.02        7.54      2.58 o 
   4  10   5       95.12      104.09      3.69 o 
   5  10   5        3.19        8.90      2.43 o 
   6  10   5      502.40      500.25     12.13 o 
   7  10   5      648.79      671.64     17.34 o 
   8  10   5        0.59        0.50      3.18 o 
   9  10   5       43.50       50.56      4.77 o 
  10  10   5       13.42       14.40      4.78 o 
 -10  11   5      121.88      131.82      6.46 o 
  -9  11   5       18.99       19.22      3.61 o 
  -8  11   5      395.24      378.39      9.74 o 
  -7  11   5       21.70       22.97      3.44 o 
  -6  11   5       90.22       91.64      4.85 o 
  -5  11   5       22.53       27.41      3.26 o 
  -4  11   5      620.74      622.96     12.09 o 
  -3  11   5      371.74      362.98      8.43 o 
  -2  11   5     3576.14     3445.18     46.83 o 
  -1  11   5       23.13       20.05      2.18 o 
   0  11   5      873.54      902.16     13.18 o 
   1  11   5        2.09        2.14      1.44 o 
   2  11   5        1.57        0.83      1.22 o 
   3  11   5       20.10       22.45      2.10 o 
   4  11   5      974.84      978.32     16.15 o 
   5  11   5       63.38       64.79      3.87 o 
   6  11   5      124.74      127.08      5.28 o 
   7  11   5      208.62      206.85      7.67 o 
   8  11   5       55.81       66.50      5.34 o 
   9  11   5       71.26       83.46      5.75 o 
  -9  12   5      178.35      172.59      7.11 o 
  -8  12   5        3.69        5.31      3.16 o 
  -7  12   5       38.45       47.64      4.21 o 
  -6  12   5        1.04        2.81      2.75 o 
  -5  12   5      468.90      452.42     10.35 o 
  -4  12   5        1.06        5.52      2.54 o 
  -3  12   5     1140.67     1089.26     18.23 o 
  -2  12   5      408.95      425.10      9.38 o 
  -1  12   5     1305.90     1312.89     20.64 o 
   0  12   5       22.39       26.02      3.24 o 
   1  12   5     2447.04     2401.77     30.28 o 
   2  12   5       26.90       24.52      3.69 o 
   3  12   5       42.30       54.54      3.52 o 
   4  12   5       10.89        9.44      2.52 o 
   5  12   5      133.97      135.65      5.37 o 
   6  12   5       15.96       11.87      2.86 o 
   7  12   5      211.52      218.38      8.10 o 
   8  12   5        5.36        4.09      3.40 o 
   9  12   5       30.03       32.62      4.68 o 
  -9  13   5        4.78        4.97      4.09 o 
  -8  13   5      221.62      208.64      7.75 o 
  -7  13   5       20.18       16.31      3.46 o 
  -6  13   5       94.67       90.71      5.17 o 
  -5  13   5       12.30       13.58      3.10 o 
  -4  13   5      175.84      185.64      6.47 o 
  -3  13   5      118.61      113.97      5.17 o 
  -2  13   5     1356.14     1352.31     21.74 o 
  -1  13   5        5.00        4.62      2.36 o 
   0  13   5     1123.56     1098.21     23.58 o 
   1  13   5        0.07       -0.94      1.82 o 
   2  13   5       14.60        9.39      3.42 o 
   3  13   5       52.65       51.21      3.54 o 
   4  13   5       47.83       48.25      3.84 o 
   5  13   5       52.55       49.61      3.72 o 
   6  13   5       47.71       49.01      4.11 o 
   7  13   5       57.11       55.32      4.95 o 
   8  13   5       39.12       37.47      6.53 o 
  -8  14   5       50.71       51.46      4.85 o 
  -7  14   5       39.00       34.05      4.14 o 
  -6  14   5        0.31       -2.72      2.72 o 
  -5  14   5        7.04        7.41      2.94 o 
  -4  14   5      290.49      302.20      8.49 o 
  -3  14   5      218.25      214.41      7.03 o 
  -2  14   5      187.21      206.06      6.77 o 
  -1  14   5      295.45      286.12      7.84 o 
   0  14   5        8.93       11.35      2.69 o 
   1  14   5      216.51      224.03      8.23 o 
   2  14   5        0.42        0.44      2.21 o 
   3  14   5       24.92       29.44      5.13 o 
   4  14   5      106.11      114.75      5.23 o 
   5  14   5        3.75        4.08      2.86 o 
   6  14   5      257.93      263.68      7.92 o 
   7  14   5       43.45       41.24      4.54 o 
  -6  15   5        5.72        5.00      3.30 o 
  -5  15   5       54.38       46.88      4.34 o 
  -4  15   5        1.18       -2.41      2.68 o 
  -3  15   5      299.15      309.01      8.74 o 
  -2  15   5        8.17       12.30      3.74 o 
  -1  15   5       15.95       13.27      2.90 o 
   0  15   5       55.06       51.84      4.87 o 
   1  15   5       11.92       11.45      3.66 o 
   2  15   5        3.00        0.90      2.62 o 
   3  15   5      132.79      145.01      6.71 o 
   4  15   5        1.64        3.91      3.68 o 
   5  15   5      256.72      262.06      8.04 o 
   6  15   5        7.55       11.84      4.17 o 
  -5  16   5       37.79       35.95      4.20 o 
  -4  16   5      129.95      120.64      6.01 o 
  -3  16   5       20.95       17.59      3.56 o 
  -2  16   5      168.83      162.81      6.63 o 
  -1  16   5      187.02      210.61      9.50 o 
   0  16   5       10.80        8.17      6.33 o 
   1  16   5       10.28       12.55      3.72 o 
   2  16   5       12.46       12.60      7.52 o 
   3  16   5       38.32       26.33      5.49 o 
   4  16   5       69.66       77.87      5.65 o 
  -2  17   5       12.92       13.55      4.31 o 
  -1  17   5       10.74       14.89      4.11 o 
   0  17   5       41.67       39.91      8.09 o 
   1  17   5       23.70       23.36      4.59 o 
 -12   0   6       17.02       17.92      7.52 o 
 -10   0   6      351.54      329.53     18.24 o 
  -8   0   6      905.55      856.87     30.89 o 
  -6   0   6     1882.35     1886.41     46.09 o 
  -4   0   6      729.96      735.67     12.59 o 
  -2   0   6       36.07       45.10      1.83 o 
   0   0   6     1470.71     1445.99     22.42 o 
   2   0   6      146.93      132.87      3.51 o 
   4   0   6      521.58      500.50     11.99 o 
   6   0   6      188.81      156.38      6.33 o 
   8   0   6      118.11      126.63      6.38 o 
  10   0   6       68.10       60.18      5.22 o 
  12   0   6        1.32       -5.67      7.04 o 
 -13   1   6       58.85       73.78      8.19 o 
 -12   1   6       23.12       14.72      5.37 o 
 -11   1   6      115.92      124.98      8.94 o 
 -10   1   6       24.95       20.72      5.15 o 
  -9   1   6      328.64      348.66     12.96 o 
  -8   1   6      164.29      140.90      7.30 o 
  -7   1   6      919.38      907.80     24.00 o 
  -6   1   6      175.96      212.44      6.49 o 
  -5   1   6     1665.92     1617.31     20.10 o 
  -4   1   6      705.27      796.85     10.43 o 
  -3   1   6      613.27      538.69      7.66 o 
  -2   1   6        3.35        3.19      1.04 o 
  -1   1   6     2659.84     2579.35     27.26 o 
   0   1   6        1.86        4.85      0.72 o 
   1   1   6     1908.99     1765.35     19.05 o 
   2   1   6       37.08       52.68      2.73 o 
   3   1   6     2080.92     2062.42     24.48 o 
   4   1   6        8.66       12.43      2.31 o 
   5   1   6      381.39      362.09      6.99 o 
   6   1   6       23.09       46.13      2.72 o 
   7   1   6      209.28      218.07      7.16 o 
   8   1   6        7.51        6.44      2.41 o 
   9   1   6       42.01       40.29      4.01 o 
  10   1   6        0.81       -0.31      3.02 o 
  11   1   6      111.32      100.85      4.88 o 
  12   1   6        0.15       -0.28      3.44 o 
 -13   2   6        0.80       -4.92      4.92 o 
 -12   2   6      147.82      137.68      9.78 o 
 -11   2   6        0.81        1.64      4.17 o 
 -10   2   6      212.78      228.05     19.21 o 
  -9   2   6        0.01       -2.28      2.28 o 
  -8   2   6      798.10      807.80     17.71 o 
  -7   2   6       64.34       85.04      6.17 o 
  -6   2   6      593.09      543.84      9.34 o 
  -5   2   6        3.55        0.10      1.02 o 
  -4   2   6      866.61      863.95     11.60 o 
  -3   2   6     1568.95     1680.05     20.44 o 
  -2   2   6     1277.16     1334.90     16.44 o 
  -1   2   6      168.57      256.72      4.13 o 
   0   2   6      752.18      549.16      6.83 o 
   1   2   6     1341.28     1404.09     15.48 o 
   2   2   6     6328.66     6437.98     66.12 o 
   3   2   6        4.77        7.50      1.16 o 
   4   2   6      958.23      963.62     14.36 o 
   5   2   6        1.68        0.81      1.84 o 
   6   2   6       75.76       64.21      3.08 o 
   7   2   6       22.43       24.89      2.61 o 
   8   2   6      453.76      448.70      9.06 o 
   9   2   6        5.49        0.86      2.22 o 
  10   2   6      210.18      210.60      6.33 o 
  11   2   6        0.00       -2.33      3.15 o 
  12   2   6       53.47       52.51      5.10 o 
 -13   3   6       20.68       17.01      6.20 o 
 -12   3   6        0.26       -0.96      4.30 o 
 -11   3   6      106.89      105.86      8.31 o 
 -10   3   6       41.11       39.07      4.16 o 
  -9   3   6      843.59      802.93     21.78 o 
  -8   3   6       56.36       51.67      3.28 o 
  -7   3   6     1288.04     1262.93     22.79 o 
  -6   3   6        8.44        9.47      1.80 o 
  -5   3   6      509.67      506.89      7.79 o 
  -4   3   6       46.30       44.72      1.98 o 
  -3   3   6      276.80      253.11      4.57 o 
  -2   3   6      771.84      726.30      9.83 o 
  -1   3   6     4280.19     4616.14     47.93 o 
   0   3   6      220.82      224.18      3.58 o 
   1   3   6     5908.61     5866.01     60.45 o 
   2   3   6       42.71       28.35      1.37 o 
   3   3   6      397.83      331.59      5.45 o 
   4   3   6        2.01        2.62      1.43 o 
   5   3   6      909.50      870.79     13.52 o 
   6   3   6      390.00      370.22      7.48 o 
   7   3   6      594.03      565.97     10.30 o 
   8   3   6      206.77      198.50      5.73 o 
   9   3   6      140.15      129.21      5.68 o 
  10   3   6       30.00       31.58      3.26 o 
  11   3   6       36.67       45.97      4.48 o 
  12   3   6        0.10        1.39      3.61 o 
 -13   4   6        3.58        0.20      5.44 o 
 -12   4   6       79.09       92.27      9.20 o 
 -11   4   6       15.48       17.32      3.61 o 
 -10   4   6       42.84       51.57      4.83 o 
  -9   4   6        7.13        1.08      2.78 o 
  -8   4   6      417.92      417.42     11.43 o 
  -7   4   6       60.59       69.12      3.45 o 
  -6   4   6      634.92      618.85     11.19 o 
  -5   4   6      496.58      541.08      9.70 o 
  -4   4   6     1625.28     1595.70     19.92 o 
  -3   4   6      960.75      952.97     12.63 o 
  -2   4   6     4892.41     4943.05     69.26 o 
  -1   4   6     3963.60     4135.90     43.21 o 
   0   4   6     7158.72     7340.89     82.56 o 
   1   4   6      253.21      194.64      3.75 o 
   2   4   6     1898.30     1707.47     18.82 o 
   3   4   6      629.92      671.16      9.39 o 
   4   4   6     1423.23     1441.93     18.14 o 
   5   4   6      373.51      402.24      7.67 o 
   6   4   6      357.10      344.46      7.13 o 
   7   4   6      489.98      479.78      9.21 o 
   8   4   6      120.73      102.31      4.34 o 
   9   4   6       23.68       31.15      3.05 o 
  10   4   6      111.71      119.99      6.19 o 
  11   4   6       48.39       40.76      4.59 o 
  12   4   6        1.44        1.13      3.54 o 
 -12   5   6       33.59       32.59      6.56 o 
 -11   5   6       66.38       60.73      8.66 o 
 -10   5   6       14.26       16.18      3.70 o 
  -9   5   6       74.75       70.62      4.03 o 
  -8   5   6      181.57      177.88      9.06 o 
  -7   5   6       15.52       13.83      2.21 o 
  -6   5   6      778.66      765.71     13.07 o 
  -5   5   6     1145.49     1170.59     17.87 o 
  -4   5   6        0.13        3.66      1.53 o 
  -3   5   6     2696.79     2884.02     34.07 o 
  -2   5   6     1014.88      875.44     11.56 o 
  -1   5   6       14.71       26.22      1.30 o 
   0   5   6      976.84      847.00     14.47 o 
   1   5   6        1.58        3.70      0.89 o 
   2   5   6      502.13      528.56      8.32 o 
   3   5   6      318.58      345.72      5.83 o 
   4   5   6       92.45       75.13      2.73 o 
   5   5   6      622.06      572.81      9.97 o 
   6   5   6      640.15      595.62     10.50 o 
   7   5   6      307.15      298.87      9.53 o 
   8   5   6      288.46      294.57      7.13 o 
   9   5   6       57.02       58.22      5.73 o 
  10   5   6       88.20       99.43      5.94 o 
  11   5   6       67.02       66.68      5.36 o 
 -12   6   6       53.57       51.46      5.66 o 
 -11   6   6       81.92       82.52      9.94 o 
 -10   6   6        2.54        2.30      3.31 o 
  -9   6   6       22.78       26.84      4.34 o 
  -8   6   6      289.54      305.18      7.67 o 
  -7   6   6       88.26       90.39      4.23 o 
  -6   6   6      545.72      547.73     10.46 o 
  -5   6   6       46.59       62.72      3.41 o 
  -4   6   6      588.35      552.82     10.02 o 
  -3   6   6      331.84      280.15      6.19 o 
  -2   6   6      218.24      229.49      4.46 o 
  -1   6   6      471.47      487.70      7.15 o 
   0   6   6     2004.83     2028.46     22.31 o 
   1   6   6      283.41      282.39      5.02 o 
   2   6   6      623.23      634.96      8.28 o 
   3   6   6       50.46       52.19      2.54 o 
   4   6   6      230.98      224.48      5.61 o 
   5   6   6        7.48       12.54      1.96 o 
   6   6   6      467.61      469.88      8.96 o 
   7   6   6       77.25       75.45      3.76 o 
   8   6   6      140.37      147.06      8.75 o 
   9   6   6       57.76       65.29      4.86 o 
  10   6   6       13.76       17.88      3.96 o 
  11   6   6        0.00        0.79      4.18 o 
 -12   7   6       65.30       58.09      5.88 o 
 -11   7   6       17.88        9.99      4.14 o 
 -10   7   6       19.41       16.08      3.21 o 
  -9   7   6      253.86      268.56      7.66 o 
  -8   7   6       27.77       32.63      3.29 o 
  -7   7   6      352.21      353.62     10.33 o 
  -6   7   6      440.21      466.65      9.61 o 
  -5   7   6       68.53       67.50      3.54 o 
  -4   7   6      117.35      126.42      4.62 o 
  -3   7   6      991.84      924.03     14.70 o 
  -2   7   6      781.85      758.38     10.73 o 
  -1   7   6       30.59       32.66      1.66 o 
   0   7   6       53.58       54.65      2.03 o 
   1   7   6     1392.06     1400.70     17.79 o 
   2   7   6      178.48      170.45      3.56 o 
   3   7   6       13.78       12.14      1.78 o 
   4   7   6      172.43      161.83      4.08 o 
   5   7   6      564.50      545.54      8.76 o 
   6   7   6       50.19       49.92      3.49 o 
   7   7   6      148.01      152.49      4.95 o 
   8   7   6       44.00       47.32      4.23 o 
   9   7   6       11.35        9.87      3.45 o 
  10   7   6        8.05        8.40      3.48 o 
  11   7   6       32.06       31.08      4.56 o 
 -11   8   6       16.40       14.51      4.33 o 
 -10   8   6        2.29        2.06      2.83 o 
  -9   8   6      108.00      103.73      5.26 o 
  -8   8   6       30.92       35.32      3.34 o 
  -7   8   6       13.24       10.77      2.49 o 
  -6   8   6      699.04      705.98     12.97 o 
  -5   8   6      760.75      781.93     13.73 o 
  -4   8   6       90.08       82.20      4.52 o 
  -3   8   6     2041.05     1932.45     27.54 o 
  -2   8   6       95.81      112.28      4.23 o 
  -1   8   6     3314.28     3130.46     39.37 o 
   0   8   6       21.48       37.21      1.98 o 
   1   8   6      254.36      235.27      4.40 o 
   2   8   6        2.57        4.60      1.30 o 
   3   8   6      295.35      319.84      6.76 o 
   4   8   6       26.43       25.08      2.12 o 
   5   8   6       86.48       83.47      3.33 o 
   6   8   6      333.79      348.21      7.65 o 
   7   8   6      289.68      290.50      8.56 o 
   8   8   6      154.88      142.21      6.24 o 
   9   8   6       72.19      102.23      6.01 o 
  10   8   6       23.27       23.30      4.16 o 
 -11   9   6       52.01       49.56      4.65 o 
 -10   9   6        2.47        3.20      3.15 o 
  -9   9   6      133.24      145.63      6.85 o 
  -8   9   6       18.05       11.73      4.58 o 
  -7   9   6      329.78      339.07      9.67 o 
  -6   9   6       28.61       28.42      3.12 o 
  -5   9   6      242.87      242.51      6.69 o 
  -4   9   6      163.20      166.67     11.73 o 
  -3   9   6      197.54      214.06      6.00 o 
  -2   9   6      281.37      273.21      6.68 o 
  -1   9   6      120.51      126.07      4.42 o 
   0   9   6     4817.08     4575.55     53.36 o 
   1   9   6     2697.08     2641.87     29.21 o 
   2   9   6      491.81      464.54     11.62 o 
   3   9   6        1.83        7.14      2.42 o 
   4   9   6        1.95        2.09      1.87 o 
   5   9   6        2.32       -0.57      1.92 o 
   6   9   6      197.72      197.16      8.13 o 
   7   9   6       50.53       56.83      5.29 o 
   8   9   6      357.50      367.66     10.35 o 
   9   9   6      168.13      164.43      7.30 o 
  10   9   6       11.54       12.61      4.06 o 
 -10  10   6      189.19      202.09      7.44 o 
  -9  10   6       15.22       13.54      3.34 o 
  -8  10   6      583.81      597.76     14.21 o 
  -7  10   6        0.75        2.67      2.52 o 
  -6  10   6      422.59      439.29     12.59 o 
  -5  10   6        1.38        0.44      2.73 o 
  -4  10   6       73.81       72.52      3.98 o 
  -3  10   6       58.76       58.80      4.83 o 
  -2  10   6     1077.75      965.21     15.95 o 
  -1  10   6      128.31      152.93      5.05 o 
   0  10   6     1001.62      986.64     15.90 o 
   1  10   6      123.65      125.94      3.51 o 
   2  10   6      834.55      824.40     12.87 o 
   3  10   6     1074.67     1077.22     19.66 o 
   4  10   6      599.23      605.55     10.99 o 
   5  10   6      217.73      226.68      7.36 o 
   6  10   6       25.36       31.62      4.51 o 
   7  10   6       29.59       39.54      4.98 o 
   8  10   6        2.05        6.72      4.07 o 
   9  10   6      150.50      150.30      7.28 o 
 -10  11   6        1.04       -2.42      3.26 o 
  -9  11   6      268.38      302.07      9.08 o 
  -8  11   6       42.63       47.90      4.26 o 
  -7  11   6      441.54      427.55     12.43 o 
  -6  11   6        1.46        3.13      2.61 o 
  -5  11   6      898.43      864.68     18.11 o 
  -4  11   6        0.10        0.87      2.34 o 
  -3  11   6      586.21      599.09     12.34 o 
  -2  11   6        2.41        4.10      2.32 o 
  -1  11   6     1637.84     1566.66     24.53 o 
   0  11   6       55.30       62.08      3.70 o 
   1  11   6     3224.16     3113.86     37.78 o 
   2  11   6       85.60       96.23      3.78 o 
   3  11   6     1017.63     1009.14     19.09 o 
   4  11   6      308.38      309.13      7.55 o 
   5  11   6      167.86      172.91      6.21 o 
   6  11   6       98.30      103.77      6.55 o 
   7  11   6      424.69      406.07     13.43 o 
   8  11   6       17.10       18.17      8.48 o 
   9  11   6        8.46       11.66      5.51 o 
  -9  12   6       12.77       21.18      4.50 o 
  -8  12   6      746.17      762.87     15.55 o 
  -7  12   6       21.88       24.30      4.62 o 
  -6  12   6      795.01      792.67     15.71 o 
  -5  12   6       38.52       44.43      3.99 o 
  -4  12   6      798.44      804.46     14.92 o 
  -3  12   6       46.76       48.29      3.76 o 
  -2  12   6     1512.45     1437.76     22.58 o 
  -1  12   6       24.33       29.46      3.74 o 
   0  12   6     1088.80     1011.93     16.96 o 
   1  12   6       79.31       88.24      7.31 o 
   2  12   6      727.41      739.03     11.82 o 
   3  12   6        3.30        7.16      2.20 o 
   4  12   6      843.81      832.13     14.67 o 
   5  12   6        5.66        8.35      2.56 o 
   6  12   6      210.32      233.65      8.10 o 
   7  12   6        5.30       12.44      4.23 o 
   8  12   6       88.82      109.72      7.67 o 
  -8  13   6       22.62       25.30      4.06 o 
  -7  13   6      452.90      454.38     11.32 o 
  -6  13   6        7.40       13.32      3.38 o 
  -5  13   6      962.10      891.41     16.63 o 
  -4  13   6       90.61      100.31      5.28 o 
  -3  13   6      679.56      676.05     13.37 o 
  -2  13   6      118.46      125.80      5.37 o 
  -1  13   6      360.96      364.62      8.88 o 
   0  13   6      132.39      134.66      5.35 o 
   1  13   6      542.83      548.55     15.43 o 
   2  13   6       36.93       50.08      7.24 o 
   3  13   6      562.58      525.74     27.19 o 
   4  13   6       26.70       28.56      3.22 o 
   5  13   6       79.80       76.47      4.44 o 
   6  13   6       69.33       82.25      5.32 o 
   7  13   6      147.43      169.18      8.73 o 
  -7  14   6        5.82        5.33      5.54 o 
  -6  14   6      163.42      164.62      8.13 o 
  -5  14   6        6.49       -1.48      3.21 o 
  -4  14   6      145.28      147.65      6.11 o 
  -3  14   6       25.25       24.84      3.31 o 
  -2  14   6      132.62      136.64      5.63 o 
  -1  14   6      195.53      206.85      6.82 o 
   0  14   6      290.04      301.01      8.55 o 
   1  14   6       91.88      110.91      6.38 o 
   2  14   6      256.80      253.98     13.60 o 
   3  14   6      330.24      355.55     13.33 o 
   4  14   6      273.22      295.38      8.13 o 
   5  14   6      151.57      182.21      6.66 o 
   6  14   6       44.77       47.99      4.80 o 
  -6  15   6        6.72        1.45      3.14 o 
  -5  15   6       56.41       55.66      6.52 o 
  -4  15   6       40.25       46.92      4.23 o 
  -3  15   6       89.14       84.95      4.99 o 
  -2  15   6        0.09       -2.67      2.67 o 
  -1  15   6       35.62       32.26      3.63 o 
   0  15   6      273.38      309.56      8.54 o 
   1  15   6       29.61       32.92      5.86 o 
   2  15   6      115.94       99.80      7.50 o 
   3  15   6       11.50       11.86      4.46 o 
   4  15   6       55.71       60.43      6.61 o 
   5  15   6        4.91        8.01      3.18 o 
  -4  16   6        9.80       10.84      3.54 o 
  -3  16   6       53.31       60.02      4.72 o 
  -2  16   6        1.02        0.82      2.75 o 
  -1  16   6       56.99       49.98      4.63 o 
   0  16   6        9.25        8.11      4.51 o 
   1  16   6      131.59      130.00      8.73 o 
   2  16   6       17.65       16.62      4.84 o 
   3  16   6        8.98       -1.92      4.15 o 
 -13   0   7       74.78       64.34     11.36 o 
 -11   0   7      118.43       82.10     11.20 o 
  -9   0   7       15.57       19.37      6.56 o 
  -7   0   7     1699.58     1695.43     65.54 o 
  -5   0   7     1941.54     1806.79     35.84 o 
  -3   0   7      600.38      682.21     17.68 o 
  -1   0   7      465.14      457.48      8.50 o 
   1   0   7     1520.53     1565.44     24.39 o 
   3   0   7     2755.22     2807.15     52.97 o 
   5   0   7     2010.64     1826.56     56.18 o 
   7   0   7      519.08      473.10     13.05 o 
   9   0   7       89.04       67.14      5.54 o 
  11   0   7      119.28      136.58      8.01 o 
 -13   1   7       11.88        4.91      5.82 o 
 -12   1   7       30.79       26.95      6.38 o 
 -11   1   7       24.86       28.67      5.77 o 
 -10   1   7      111.29      120.81      8.48 o 
  -9   1   7       96.31      100.50      7.57 o 
  -8   1   7      246.60      274.05      8.33 o 
  -7   1   7        7.32        2.15      2.23 o 
  -6   1   7      748.08      746.72     12.46 o 
  -5   1   7      190.33      174.91      5.66 o 
  -4   1   7     2980.59     2952.54     34.80 o 
  -3   1   7     1577.25     1677.06     20.55 o 
  -2   1   7     1595.16     1610.22     19.47 o 
  -1   1   7      274.48      343.97      4.84 o 
   0   1   7      568.85      544.30      6.92 o 
   1   1   7        5.04       12.16      1.09 o 
   2   1   7     5662.55     5414.22     55.94 o 
   3   1   7      275.84      237.93      6.01 o 
   4   1   7     2677.60     2592.42     34.95 o 
   5   1   7      295.42      289.61      6.33 o 
   6   1   7      719.17      690.59     12.87 o 
   7   1   7       63.37       67.40      3.47 o 
   8   1   7      320.40      298.01      7.20 o 
   9   1   7        0.91        1.62      2.52 o 
  10   1   7      186.25      179.27      9.08 o 
  11   1   7        2.85        1.39      2.86 o 
 -13   2   7       31.04       32.04      7.60 o 
 -12   2   7       36.46       46.80      7.07 o 
 -11   2   7       39.94       50.63      6.85 o 
 -10   2   7       55.11       45.18      6.39 o 
  -9   2   7      126.12      130.91      6.35 o 
  -8   2   7       61.10       51.91      4.17 o 
  -7   2   7      373.16      394.41     13.34 o 
  -6   2   7      727.14      645.95     38.36 o 
  -5   2   7     1139.01     1140.15     15.07 o 
  -4   2   7     2175.15     1938.46     23.71 o 
  -3   2   7     1219.14     1124.72     14.51 o 
  -2   2   7      890.50      704.13      9.69 o 
  -1   2   7     2725.05     2649.85     52.06 o 
   0   2   7     1097.20     1232.36     13.94 o 
   1   2   7     1157.84     1186.55     13.49 o 
   2   2   7      117.76      136.19      2.80 o 
   3   2   7      306.79      267.45      4.79 o 
   4   2   7      134.93      126.88      4.33 o 
   5   2   7     2405.56     2292.44     31.54 o 
   6   2   7      229.68      250.83      6.06 o 
   7   2   7      674.27      669.16     11.80 o 
   8   2   7        0.12       -2.45      2.45 o 
   9   2   7      123.44      128.40      5.30 o 
  10   2   7        9.72       10.24      2.91 o 
  11   2   7      121.76      134.04      5.67 o 
 -12   3   7      104.61       99.44      8.97 o 
 -11   3   7       45.70       56.31      6.95 o 
 -10   3   7      195.19      194.33      7.98 o 
  -9   3   7       44.06       55.90      6.22 o 
  -8   3   7       99.18       92.98      5.27 o 
  -7   3   7       33.09       34.46      3.60 o 
  -6   3   7      956.93      880.32     15.38 o 
  -5   3   7      200.88      207.85      4.44 o 
  -4   3   7     2231.21     2131.94     25.97 o 
  -3   3   7     2246.07     2144.51     25.89 o 
  -2   3   7     2572.44     2477.44     29.37 o 
  -1   3   7      882.95      881.86     21.01 o 
   0   3   7      172.41      139.19      2.76 o 
   1   3   7      105.83      101.58      2.38 o 
   2   3   7       56.84       69.47      2.36 o 
   3   3   7      366.19      369.47      6.03 o 
   4   3   7      559.06      568.88      9.64 o 
   5   3   7      167.62      167.40      6.65 o 
   6   3   7      198.84      181.01      5.05 o 
   7   3   7       11.24        9.56      2.22 o 
   8   3   7      427.43      422.00      8.81 o 
   9   3   7       78.02       72.58      3.97 o 
  10   3   7       97.22       97.13      4.76 o 
  11   3   7       17.07       18.13      4.00 o 
 -12   4   7       14.12       18.44      6.02 o 
 -11   4   7      152.14      166.78     10.74 o 
 -10   4   7       54.11       56.25      5.13 o 
  -9   4   7      411.68      457.38     16.01 o 
  -8   4   7        4.50        6.27      2.97 o 
  -7   4   7       62.07       57.64      4.07 o 
  -6   4   7       34.56       37.33      3.67 o 
  -5   4   7      799.09      793.40     13.06 o 
  -4   4   7        9.78        9.55      1.34 o 
  -3   4   7     2301.50     2291.69     27.61 o 
  -2   4   7     1212.55     1227.38     15.75 o 
  -1   4   7     2167.11     2021.59     22.08 o 
   0   4   7      239.90      257.92      4.56 o 
   1   4   7      635.34      601.30      7.74 o 
   2   4   7      269.17      283.12      4.51 o 
   3   4   7      339.04      340.87      5.82 o 
   4   4   7      166.91      146.13      4.16 o 
   5   4   7       74.71       67.08      3.16 o 
   6   4   7       37.19       33.06      2.61 o 
   7   4   7      180.14      198.83      5.64 o 
   8   4   7        0.27       -2.16      2.16 o 
   9   4   7        2.38        6.68      2.62 o 
  10   4   7       20.87       17.51      3.70 o 
  11   4   7        4.78        4.66      3.66 o 
 -12   5   7      126.54      128.34     10.23 o 
 -11   5   7      172.45      182.22      8.33 o 
 -10   5   7       77.82       85.68      5.91 o 
  -9   5   7        8.11       17.53      5.04 o 
  -8   5   7      481.12      486.11     12.51 o 
  -7   5   7      112.50      111.12      7.40 o 
  -6   5   7      191.02      179.04      5.36 o 
  -5   5   7      149.95      139.16      4.55 o 
  -4   5   7       23.92       28.63      3.81 o 
  -3   5   7      195.71      193.34      4.78 o 
  -2   5   7      365.54      392.25      6.42 o 
  -1   5   7      418.61      400.19      6.49 o 
   0   5   7     1281.53     1315.47     20.92 o 
   1   5   7       20.18       16.66      1.27 o 
   2   5   7       81.35       69.13      2.26 o 
   3   5   7     1213.01     1151.70     15.08 o 
   4   5   7        1.89        2.93      2.15 o 
   5   5   7      618.49      618.42     10.71 o 
   6   5   7        1.98        0.72      1.80 o 
   7   5   7       70.70       75.72      3.95 o 
   8   5   7        1.54        0.54      2.15 o 
   9   5   7       73.15       57.48      4.65 o 
  10   5   7        3.70       -1.85      3.16 o 
  11   5   7        8.79        7.63      3.66 o 
 -12   6   7        4.78        3.55      4.07 o 
 -11   6   7       67.89       76.91      6.31 o 
 -10   6   7        0.70        0.97      3.24 o 
  -9   6   7      313.13      300.63     13.24 o 
  -8   6   7       77.03       82.91      4.46 o 
  -7   6   7      317.94      314.48      7.70 o 
  -6   6   7      437.73      414.31      8.90 o 
  -5   6   7      247.39      244.92      6.32 o 
  -4   6   7      544.47      536.49      9.99 o 
  -3   6   7       22.51       28.42      2.29 o 
  -2   6   7       93.92       94.27      2.88 o 
  -1   6   7       19.34       25.15      2.16 o 
   0   6   7      379.42      352.72      5.34 o 
   1   6   7      451.77      455.72      8.73 o 
   2   6   7      581.54      585.57      8.53 o 
   3   6   7      115.00      112.92      3.26 o 
   4   6   7      639.28      635.73     10.79 o 
   5   6   7      294.98      285.72      6.46 o 
   6   6   7      201.71      196.14      6.35 o 
   7   6   7       33.57       30.50      2.91 o 
   8   6   7        2.40        1.47      2.55 o 
   9   6   7       20.65        5.73      3.29 o 
  10   6   7       10.72        9.29      3.75 o 
  11   6   7       33.07       39.36      4.83 o 
 -11   7   7      106.37      115.48      8.88 o 
 -10   7   7        2.06       -1.36      3.45 o 
  -9   7   7       54.00       51.37      5.11 o 
  -8   7   7      207.29      211.18      6.63 o 
  -7   7   7        0.10       -0.10      2.20 o 
  -6   7   7      406.52      382.18     11.60 o 
  -5   7   7      104.14      102.92      4.33 o 
  -4   7   7     1129.42     1060.82     16.89 o 
  -3   7   7     1262.86     1312.71     19.75 o 
  -2   7   7      982.57      900.11     14.37 o 
  -1   7   7     1957.06     1985.61     28.18 o 
   0   7   7      790.71      777.60     11.10 o 
   1   7   7      352.87      329.54      6.07 o 
   2   7   7      374.02      366.05      6.41 o 
   3   7   7      128.59      121.58      5.86 o 
   4   7   7       33.46       37.93      2.36 o 
   5   7   7        5.39        4.98      1.99 o 
   6   7   7        2.62        1.74      2.02 o 
   7   7   7       26.94       16.55      3.78 o 
   8   7   7      147.98      127.48      5.94 o 
   9   7   7        2.29        2.32      3.68 o 
  10   7   7       59.87       51.79      4.91 o 
 -11   8   7       14.18        9.70      4.17 o 
 -10   8   7      178.36      180.23      8.71 o 
  -9   8   7       54.02       53.08      4.23 o 
  -8   8   7      326.85      315.82      8.41 o 
  -7   8   7       32.10       34.46      3.42 o 
  -6   8   7      685.48      653.23     12.47 o 
  -5   8   7       69.66       74.52      5.08 o 
  -4   8   7       42.48       41.05      3.30 o 
  -3   8   7     1087.80     1003.76     18.60 o 
  -2   8   7     1780.09     1793.18     25.78 o 
  -1   8   7       72.51       78.45      3.76 o 
   0   8   7      168.04      144.13      4.14 o 
   1   8   7      377.65      405.81      6.37 o 
   2   8   7     1249.57     1134.89     15.26 o 
   3   8   7      257.77      282.67      5.73 o 
   4   8   7      470.03      431.22     14.88 o 
   5   8   7      135.03      137.72      4.67 o 
   6   8   7        1.78       -1.13      2.04 o 
   7   8   7      139.71      139.69      8.08 o 
   8   8   7        2.86        2.58      3.07 o 
   9   8   7       99.87      101.86      6.15 o 
  10   8   7        4.51        3.41      3.46 o 
 -11   9   7       40.11       43.29      6.77 o 
 -10   9   7       58.93       56.43      5.92 o 
  -9   9   7        6.11        5.42      3.16 o 
  -8   9   7       52.36       51.01      3.90 o 
  -7   9   7       46.60       56.38      7.02 o 
  -6   9   7      107.10      103.17      5.68 o 
  -5   9   7        0.04       -0.60      2.08 o 
  -4   9   7     1205.67     1187.25     18.98 o 
  -3   9   7      158.37      172.50      5.51 o 
  -2   9   7     2542.07     2491.17     34.72 o 
  -1   9   7       13.20       13.73      2.26 o 
   0   9   7      102.29      122.13      4.96 o 
   1   9   7        2.13        1.59      1.62 o 
   2   9   7       26.70       27.13      2.20 o 
   3   9   7     2437.34     2387.42     32.23 o 
   4   9   7      778.50      772.19     13.21 o 
   5   9   7      172.35      169.06      5.25 o 
   6   9   7       35.43       43.18      3.84 o 
   7   9   7        5.25        5.75      3.21 o 
   8   9   7       22.01       35.72      7.55 o 
   9   9   7        7.41        7.74      3.36 o 
 -10  10   7        2.45        4.55      3.29 o 
  -9  10   7      106.30       98.34      5.60 o 
  -8  10   7       56.82       57.10      4.40 o 
  -7  10   7      188.31      200.06      6.84 o 
  -6  10   7       18.31       16.61      3.03 o 
  -5  10   7      893.61      890.43     15.82 o 
  -4  10   7      161.89      147.73      5.56 o 
  -3  10   7     1429.38     1376.51     21.47 o 
  -2  10   7        1.15        0.68      2.09 o 
  -1  10   7      207.22      199.53      5.86 o 
   0  10   7      164.36      161.45      7.58 o 
   1  10   7      482.12      449.65      8.03 o 
   2  10   7       92.63       94.23      4.02 o 
   3  10   7       90.38       82.71      3.48 o 
   4  10   7       23.28       19.59      2.31 o 
   5  10   7      324.46      313.09      8.79 o 
   6  10   7      349.29      337.64      9.45 o 
   7  10   7      502.40      541.76     13.01 o 
   8  10   7       50.64       53.59      4.75 o 
   9  10   7        1.57       -0.68      3.58 o 
  -9  11   7        0.59        2.53      3.12 o 
  -8  11   7      290.09      308.31     10.48 o 
  -7  11   7       24.66       33.41      4.99 o 
  -6  11   7      711.34      720.24     14.14 o 
  -5  11   7        2.73        4.19      2.77 o 
  -4  11   7      729.83      711.81     13.58 o 
  -3  11   7       29.03       22.07      3.10 o 
  -2  11   7      728.94      654.54     12.40 o 
  -1  11   7      156.85      147.30      6.28 o 
   0  11   7      577.96      552.76     13.96 o 
   1  11   7      331.68      320.75      7.75 o 
   2  11   7     1000.85      967.48     15.88 o 
   3  11   7        2.11        5.74      2.04 o 
   4  11   7     1027.93      963.92     26.20 o 
   5  11   7        2.76        6.66      2.92 o 
   6  11   7      340.40      360.16     10.01 o 
   7  11   7        2.85        0.56      3.02 o 
   8  11   7       93.04      103.62      6.22 o 
  -9  12   7       75.00       83.18      5.64 o 
  -8  12   7        0.05        2.32      3.21 o 
  -7  12   7      472.09      505.39     13.75 o 
  -6  12   7       52.14       62.92      4.53 o 
  -5  12   7     1514.31     1528.35     24.57 o 
  -4  12   7        5.08       12.05      3.03 o 
  -3  12   7      659.65      642.35     12.75 o 
  -2  12   7       25.01       21.66      3.18 o 
  -1  12   7      309.84      295.01      7.69 o 
   0  12   7       15.80       22.05      4.41 o 
   1  12   7      756.86      706.03     13.14 o 
   2  12   7        3.04        6.79      2.98 o 
   3  12   7      913.77      893.08     15.32 o 
   4  12   7        5.32        2.97      2.47 o 
   5  12   7      354.43      389.66     10.44 o 
   6  12   7       28.19       33.00      4.38 o 
   7  12   7       58.68       68.65      5.27 o 
  -8  13   7      133.31      119.51      6.35 o 
  -7  13   7       22.26       30.80      4.08 o 
  -6  13   7      434.63      458.10     11.24 o 
  -5  13   7       12.14       14.41      3.42 o 
  -4  13   7      497.21      487.40     11.17 o 
  -3  13   7        0.86        0.44      2.65 o 
  -2  13   7      363.82      334.26      8.66 o 
  -1  13   7      116.89      122.50      5.35 o 
   0  13   7      399.69      405.06      9.49 o 
   1  13   7      328.90      343.46     11.92 o 
   2  13   7      584.63      592.34     19.04 o 
   3  13   7       70.00       71.35      6.52 o 
   4  13   7      467.64      508.73     12.85 o 
   5  13   7        0.93        0.67      2.95 o 
   6  13   7      169.66      167.08      7.25 o 
  -7  14   7       10.69        7.27      3.58 o 
  -6  14   7        9.27       10.77      3.16 o 
  -5  14   7      139.28      130.44      7.35 o 
  -4  14   7       73.37       73.51      8.36 o 
  -3  14   7      316.63      320.58      8.85 o 
  -2  14   7        6.72        5.50      2.78 o 
  -1  14   7      220.59      219.41      7.30 o 
   0  14   7      299.90      322.61      8.62 o 
   1  14   7      315.15      341.51     12.83 o 
   2  14   7      277.55      291.67     14.64 o 
   3  14   7      184.27      192.27     12.96 o 
   4  14   7        1.72        7.02      6.24 o 
   5  14   7      136.14      144.69      8.54 o 
  -5  15   7       12.48        5.46      3.24 o 
  -4  15   7        0.80        3.31      3.07 o 
  -3  15   7       34.53       37.54      4.08 o 
  -2  15   7      488.54      509.66     11.67 o 
  -1  15   7        3.38        4.12      3.74 o 
   0  15   7        4.37        3.44      2.88 o 
   1  15   7       10.31        2.41      3.99 o 
   2  15   7       34.02       42.01     10.80 o 
   3  15   7      116.25      123.82      8.45 o 
   4  15   7       17.92       12.56      7.04 o 
  -3  16   7        3.61        0.41      3.55 o 
  -2  16   7       39.42       32.33      3.85 o 
  -1  16   7        5.17        0.76      2.94 o 
   0  16   7       43.44       39.10      4.99 o 
   1  16   7        1.66        2.95      4.35 o 
 -12   0   8        3.15       -3.04      6.56 o 
 -10   0   8      243.60      229.50     16.16 o 
  -8   0   8       61.64       42.73      7.84 o 
  -6   0   8      221.26      231.95      9.04 o 
  -4   0   8     1859.60     1701.55    106.27 o 
  -2   0   8     5364.22     5035.87     74.29 o 
   0   0   8     2892.44     2948.63     44.38 o 
   2   0   8     1289.11     1230.91     40.01 o 
   4   0   8      478.03      472.23     12.16 o 
   6   0   8      489.67      450.08     12.61 o 
   8   0   8     1481.52     1507.52     37.05 o 
  10   0   8      249.55      267.89     10.75 o 
 -12   1   8       11.77        4.33      5.37 o 
 -11   1   8       58.11       63.21      8.08 o 
 -10   1   8      128.90      131.11      9.39 o 
  -9   1   8       51.72       47.23      6.20 o 
  -8   1   8      366.24      363.39     11.30 o 
  -7   1   8      106.41      100.86      5.13 o 
  -6   1   8      329.51      337.04      7.41 o 
  -5   1   8       87.37       91.14      4.37 o 
  -4   1   8        3.61        3.01      1.73 o 
  -3   1   8     1019.28      914.31     14.15 o 
  -2   1   8      269.63      246.53      5.16 o 
  -1   1   8     7773.14     7776.50     79.99 o 
   0   1   8     2374.68     2396.18     25.85 o 
   1   1   8     1549.62     1457.20     16.41 o 
   2   1   8     1053.02      989.77     12.93 o 
   3   1   8       37.09       36.77      2.96 o 
   4   1   8       26.20       22.97      2.15 o 
   5   1   8     1778.46     1677.43     24.00 o 
   6   1   8        3.53       13.43      2.32 o 
   7   1   8     1029.05     1018.01     16.41 o 
   8   1   8        5.08        2.99      2.50 o 
   9   1   8      180.95      189.45      6.13 o 
  10   1   8       38.78       43.81      3.86 o 
  11   1   8      118.41      130.98      5.83 o 
 -12   2   8       38.75       46.71      9.92 o 
 -11   2   8       91.03       92.54      8.54 o 
 -10   2   8       69.45       81.04     14.00 o 
  -9   2   8      500.56      500.45     16.86 o 
  -8   2   8       50.16       58.34      5.64 o 
  -7   2   8     1426.59     1419.08     38.01 o 
  -6   2   8       26.50       33.90      3.48 o 
  -5   2   8      133.95      127.70      4.23 o 
  -4   2   8      802.80      791.11     12.88 o 
  -3   2   8      136.17      125.30      4.66 o 
  -2   2   8      504.02      474.40     15.99 o 
  -1   2   8     3936.56     3731.97     43.20 o 
   0   2   8      341.56      349.47      5.23 o 
   1   2   8     3581.55     3255.93     34.54 o 
   2   2   8     1753.44     1779.33     21.79 o 
   3   2   8     1384.58     1372.71     19.72 o 
   4   2   8     1194.09     1158.08     18.36 o 
   5   2   8      105.51      105.30      4.02 o 
   6   2   8      227.12      236.07      6.08 o 
   7   2   8       22.99       23.09      2.74 o 
   8   2   8      343.46      334.94      7.90 o 
   9   2   8       54.15       64.86      4.13 o 
  10   2   8      130.21      119.14      5.39 o 
  11   2   8        1.27        2.71      3.17 o 
 -12   3   8        0.01       -0.49      5.28 o 
 -11   3   8       52.84       55.94      7.58 o 
 -10   3   8      207.08      235.52     13.04 o 
  -9   3   8      151.03      139.22     14.56 o 
  -8   3   8      502.88      503.54     12.68 o 
  -7   3   8      775.87      756.11     16.13 o 
  -6   3   8      561.87      534.26     12.46 o 
  -5   3   8      291.78      294.37      8.28 o 
  -4   3   8      463.57      468.75      7.54 o 
  -3   3   8      121.25      113.13      3.10 o 
  -2   3   8     1402.45     1394.07     17.68 o 
  -1   3   8       67.37       85.19      3.25 o 
   0   3   8     5121.42     4895.70     51.12 o 
   1   3   8      788.24      802.35      9.93 o 
   2   3   8     1605.97     1561.62     19.44 o 
   3   3   8      653.32      645.96     10.66 o 
   4   3   8      225.57      213.46      6.38 o 
   5   3   8       86.16       90.45      3.67 o 
   6   3   8      231.23      209.05      5.65 o 
   7   3   8       43.93       50.04      3.36 o 
   8   3   8       39.92       50.11      3.51 o 
   9   3   8       14.01        5.01      2.69 o 
  10   3   8        2.78        0.98      2.81 o 
  11   3   8       77.57       72.59      5.52 o 
 -12   4   8      105.19      113.70      9.86 o 
 -11   4   8        0.01        2.35      4.85 o 
 -10   4   8      124.85      131.24      7.13 o 
  -9   4   8       67.83       65.31      5.51 o 
  -8   4   8      801.33      810.62     24.78 o 
  -7   4   8       10.67       12.39      3.12 o 
  -6   4   8     2072.17     2096.42     35.25 o 
  -5   4   8      270.41      288.55      6.68 o 
  -4   4   8       69.37       70.16      3.20 o 
  -3   4   8      308.22      275.76      5.21 o 
  -2   4   8        8.25        8.45      1.33 o 
  -1   4   8        5.26        7.15      1.39 o 
   0   4   8      185.62      208.67      4.30 o 
   1   4   8      244.91      262.61      4.44 o 
   2   4   8      455.64      428.10      6.87 o 
   3   4   8      362.97      337.76      6.88 o 
   4   4   8      114.53      120.49      4.04 o 
   5   4   8      270.66      249.69      5.99 o 
   6   4   8        1.73        1.78      1.96 o 
   7   4   8       35.15       41.23      3.07 o 
   8   4   8        4.99        3.56      2.39 o 
   9   4   8       21.86       21.01      3.01 o 
  10   4   8       10.37        8.90      3.54 o 
 -12   5   8        5.56        7.13      6.48 o 
 -11   5   8       50.40       54.24      5.69 o 
 -10   5   8       81.07       83.04      6.11 o 
  -9   5   8      435.78      465.68     12.85 o 
  -8   5   8       70.72       81.91      5.53 o 
  -7   5   8      301.04      297.66      9.36 o 
  -6   5   8        0.22       -1.42      1.92 o 
  -5   5   8     1171.10     1183.82     18.49 o 
  -4   5   8        0.66        3.73      1.68 o 
  -3   5   8      342.64      338.82      6.04 o 
  -2   5   8      258.77      255.56      4.99 o 
  -1   5   8      198.00      191.92      4.17 o 
   0   5   8      231.86      243.02      5.49 o 
   1   5   8      320.62      334.23      5.26 o 
   2   5   8        0.15        1.27      1.20 o 
   3   5   8      231.78      242.75      5.55 o 
   4   5   8       21.58       19.81      2.13 o 
   5   5   8       14.30        8.55      2.19 o 
   6   5   8       20.90       10.15      2.22 o 
   7   5   8        5.84        1.83      2.16 o 
   8   5   8        8.00        2.78      2.42 o 
   9   5   8        2.64        1.89      2.88 o 
  10   5   8        4.97        7.55      3.67 o 
 -11   6   8        0.33       -2.34      3.83 o 
 -10   6   8       37.19       44.70      5.20 o 
  -9   6   8        2.85        3.55      3.76 o 
  -8   6   8      157.74      168.71      7.60 o 
  -7   6   8        7.66        4.12      2.98 o 
  -6   6   8      362.90      347.25      8.09 o 
  -5   6   8       29.29       35.35      2.90 o 
  -4   6   8     1013.15     1007.52     16.23 o 
  -3   6   8      480.13      456.31      8.84 o 
  -2   6   8      373.12      355.27      6.31 o 
  -1   6   8      715.74      688.53     10.13 o 
   0   6   8       98.28       80.33      3.15 o 
   1   6   8      711.07      649.80      9.63 o 
   2   6   8        4.82        6.19      1.45 o 
   3   6   8      306.63      309.58      5.85 o 
   4   6   8        9.05        9.03      2.00 o 
   5   6   8      165.67      147.44      4.74 o 
   6   6   8        2.45        3.44      2.49 o 
   7   6   8      159.46      147.04      5.19 o 
   8   6   8        2.43        3.79      2.52 o 
   9   6   8       34.64       42.44      5.43 o 
  10   6   8        0.61       -3.25      3.25 o 
 -11   7   8      166.72      167.88      8.75 o 
 -10   7   8        7.05       10.64      4.12 o 
  -9   7   8       23.39       19.09      3.94 o 
  -8   7   8      380.73      405.56     11.85 o 
  -7   7   8       44.61       45.75      5.10 o 
  -6   7   8        4.08        4.37      2.26 o 
  -5   7   8      561.17      547.89     10.86 o 
  -4   7   8      514.51      537.04     10.39 o 
  -3   7   8        2.44        7.06      1.99 o 
  -2   7   8      892.49      837.53     13.79 o 
  -1   7   8        8.15       11.33      1.64 o 
   0   7   8      713.47      713.55     10.55 o 
   1   7   8       90.28       77.50      3.38 o 
   2   7   8      467.60      488.26      7.95 o 
   3   7   8      191.60      197.73      4.67 o 
   4   7   8      376.66      322.40      7.25 o 
   5   7   8      449.32      429.48      8.73 o 
   6   7   8       89.37       99.56      4.34 o 
   7   7   8       77.24       78.49      5.19 o 
   8   7   8       11.32       12.45      4.47 o 
   9   7   8       37.73       42.78      5.83 o 
  10   7   8        1.68       -1.96      3.45 o 
 -11   8   8       25.13       26.86      5.54 o 
 -10   8   8       18.52       21.45      4.63 o 
  -9   8   8        6.06        5.80      3.86 o 
  -8   8   8       74.81       83.96      6.07 o 
  -7   8   8      312.40      300.96      8.10 o 
  -6   8   8        1.46        3.25      2.47 o 
  -5   8   8     1448.79     1377.96     21.64 o 
  -4   8   8      171.77      168.73      5.53 o 
  -3   8   8      213.69      211.47      6.86 o 
  -2   8   8      610.32      647.88     13.26 o 
  -1   8   8       73.51       51.94      4.54 o 
   0   8   8      165.87      139.75      3.93 o 
   1   8   8      266.43      260.57      7.55 o 
   2   8   8     1147.97     1093.97     16.90 o 
   3   8   8       65.94       67.62      3.06 o 
   4   8   8      670.65      677.53     11.79 o 
   5   8   8       60.96       57.06      3.46 o 
   6   8   8      296.49      311.81      7.49 o 
   7   8   8        1.90       -2.22      2.89 o 
   8   8   8      120.76      132.40      6.56 o 
   9   8   8        3.17        0.97      3.31 o 
 -10   9   8       12.02       10.45      4.43 o 
  -9   9   8       36.18       39.00      5.23 o 
  -8   9   8       66.15       76.24      5.45 o 
  -7   9   8      370.77      381.87      9.44 o 
  -6   9   8       16.83        8.54      2.68 o 
  -5   9   8      478.03      477.00     11.59 o 
  -4   9   8      102.89       94.70      4.50 o 
  -3   9   8      163.78      139.38      5.03 o 
  -2   9   8        7.46        3.38      2.16 o 
  -1   9   8      466.19      459.64     10.70 o 
   0   9   8      222.08      234.53      5.37 o 
   1   9   8     2029.40     2038.07     28.82 o 
   2   9   8        3.49        6.29      2.27 o 
   3   9   8       74.53       81.39      3.52 o 
   4   9   8      145.61      153.51      5.06 o 
   5   9   8       70.40       75.78      4.11 o 
   6   9   8      182.69      165.74      5.57 o 
   7   9   8      168.79      172.17      7.03 o 
   8   9   8        0.47       -2.46      3.08 o 
   9   9   8        4.83        4.66      3.61 o 
 -10  10   8       65.14       60.60      7.38 o 
  -9  10   8       17.58       11.63      4.48 o 
  -8  10   8      106.74      104.96      5.54 o 
  -7  10   8        0.24       -3.33      3.33 o 
  -6  10   8      293.25      283.20      8.02 o 
  -5  10   8      218.43      203.24      8.54 o 
  -4  10   8      100.40      106.52      4.77 o 
  -3  10   8      185.56      180.22      5.82 o 
  -2  10   8      171.69      159.42      5.47 o 
  -1  10   8      205.90      177.24      5.64 o 
   0  10   8      511.75      492.17      9.98 o 
   1  10   8      175.21      180.35      5.39 o 
   2  10   8      151.51      145.69      5.83 o 
   3  10   8       12.59        9.87      2.74 o 
   4  10   8      582.69      609.20     11.25 o 
   5  10   8       12.02        9.28      2.56 o 
   6  10   8       29.12       40.16      5.13 o 
   7  10   8       43.06       41.40      4.48 o 
   8  10   8       36.13       26.23      4.00 o 
  -9  11   8       95.91       92.80     14.18 o 
  -8  11   8       18.49       23.75      3.56 o 
  -7  11   8        0.74       -2.73      2.73 o 
  -6  11   8        0.07        1.25      2.64 o 
  -5  11   8      118.44      104.70      5.11 o 
  -4  11   8       24.35       20.59      3.19 o 
  -3  11   8      378.65      361.82     10.95 o 
  -2  11   8      131.65      117.64      4.93 o 
  -1  11   8      314.38      310.80      8.73 o 
   0  11   8      272.11      259.77      9.10 o 
   1  11   8      142.83      122.09      5.58 o 
   2  11   8       54.76       58.78      3.54 o 
   3  11   8      151.56      137.49      5.31 o 
   4  11   8       75.52       65.54      4.40 o 
   5  11   8      154.80      150.51      6.41 o 
   6  11   8        0.09       -1.10      3.25 o 
   7  11   8      134.92      128.81      6.32 o 
  -8  12   8       36.73       25.29      5.13 o 
  -7  12   8       27.72       34.99      4.04 o 
  -6  12   8       14.50        3.66      3.75 o 
  -5  12   8        0.26        4.28      2.98 o 
  -4  12   8      104.29      108.82      6.28 o 
  -3  12   8       10.36       18.35      4.04 o 
  -2  12   8     1173.60     1137.59     19.12 o 
  -1  12   8        9.43       19.45      3.00 o 
   0  12   8      473.62      471.33     11.80 o 
   1  12   8       45.30       46.42      4.83 o 
   2  12   8        2.77        2.68      2.77 o 
   3  12   8       41.65       44.00      3.53 o 
   4  12   8        1.89       -1.33      3.39 o 
   5  12   8        1.13        1.81      4.32 o 
   6  12   8      168.29      174.56      7.24 o 
   7  12   8        0.26        3.97      3.34 o 
  -7  13   8        6.96        6.54      3.51 o 
  -6  13   8       24.04       24.37      3.96 o 
  -5  13   8        1.00       -0.75      2.82 o 
  -4  13   8      117.46      135.96      6.51 o 
  -3  13   8      374.13      371.15      9.46 o 
  -2  13   8       18.63       26.48      3.43 o 
  -1  13   8      671.54      670.81     13.28 o 
   0  13   8       30.30       25.21      4.76 o 
   1  13   8      104.86       85.67      5.34 o 
   2  13   8        3.13        5.37      3.07 o 
   3  13   8       15.27       10.00      4.48 o 
   4  13   8       54.48       56.45     10.56 o 
   5  13   8       85.54       85.40      6.93 o 
   6  13   8        8.95       11.77      6.40 o 
  -6  14   8       28.57       35.55      4.39 o 
  -5  14   8      175.94      197.66      7.51 o 
  -4  14   8       55.93       58.24      4.64 o 
  -3  14   8       92.75       89.70      5.22 o 
  -2  14   8      197.37      183.45      9.70 o 
  -1  14   8       78.39       92.82      5.78 o 
   0  14   8      293.41      285.73      9.38 o 
   1  14   8      254.45      282.61      9.36 o 
   2  14   8      112.14      117.86     11.12 o 
   3  14   8       15.70       16.40      4.83 o 
   4  14   8      144.44      152.52     12.16 o 
  -4  15   8        1.31        1.67      3.03 o 
  -3  15   8       11.44       10.24      3.35 o 
  -2  15   8        0.14        0.45      2.95 o 
  -1  15   8        9.09       18.01      3.44 o 
   0  15   8       98.42      108.33      6.33 o 
   1  15   8      522.38      534.19     17.47 o 
   2  15   8       66.31       60.02      6.73 o 
 -11   0   9        0.77       -5.60      5.60 o 
  -9   0   9        3.01        1.12      5.76 o 
  -7   0   9      673.29      671.22     27.37 o 
  -5   0   9      712.07      708.03     18.40 o 
  -3   0   9        7.98       16.12      3.68 o 
  -1   0   9      247.46      266.46      8.18 o 
   1   0   9     1393.66     1388.86     30.11 o 
   3   0   9     1907.30     1836.74     39.77 o 
   5   0   9     2234.11     2214.53     60.74 o 
   7   0   9      109.94      125.68     10.00 o 
   9   0   9        1.19        2.43      4.06 o 
 -12   1   9        0.31       -6.16      6.16 o 
 -11   1   9       39.47       37.85      7.04 o 
 -10   1   9        0.46        0.09      4.53 o 
  -9   1   9       18.39       13.72      6.48 o 
  -8   1   9      121.46      126.42      8.49 o 
  -7   1   9       82.15       84.40      5.13 o 
  -6   1   9      424.05      416.74     10.83 o 
  -5   1   9      561.84      522.22     11.77 o 
  -4   1   9      691.10      672.98     11.68 o 
  -3   1   9     1147.18     1130.07     20.12 o 
  -2   1   9        3.14       11.15      1.73 o 
  -1   1   9      638.13      564.11      8.43 o 
   0   1   9       20.44       16.84      1.87 o 
   1   1   9       37.93       41.56      1.90 o 
   2   1   9     4095.28     4097.46     53.73 o 
   3   1   9        9.10       24.33      2.28 o 
   4   1   9      814.08      800.87     13.06 o 
   5   1   9      550.24      525.31      9.76 o 
   6   1   9       26.40       31.97      2.95 o 
   7   1   9       56.61       69.32      3.97 o 
   8   1   9      337.23      342.64      8.17 o 
   9   1   9        2.66        3.66      2.85 o 
  10   1   9      108.49      109.83      5.21 o 
 -12   2   9       16.42       12.84      6.02 o 
 -11   2   9        0.57       -2.23      4.57 o 
 -10   2   9       96.93       79.47      8.03 o 
  -9   2   9       28.90       36.20      6.08 o 
  -8   2   9       55.60       55.74      4.67 o 
  -7   2   9      169.43      176.43      9.39 o 
  -6   2   9      505.65      486.50     17.27 o 
  -5   2   9        5.89       11.48      2.20 o 
  -4   2   9     4594.83     4519.70     58.99 o 
  -3   2   9      176.08      178.92      5.14 o 
  -2   2   9      599.31      592.53     10.03 o 
  -1   2   9     1494.44     1472.96     18.64 o 
   0   2   9      129.44      140.67      3.61 o 
   1   2   9      568.71      571.19      8.45 o 
   2   2   9      292.52      297.64      6.18 o 
   3   2   9       46.55       53.63      2.78 o 
   4   2   9      518.19      492.31      9.10 o 
   5   2   9      189.70      184.01      5.25 o 
   6   2   9      349.69      354.20      8.80 o 
   7   2   9      291.51      270.19      6.86 o 
   8   2   9        1.54        1.87      2.52 o 
   9   2   9       93.55       96.48      4.82 o 
  10   2   9        3.31        0.64      2.84 o 
 -12   3   9       37.92       44.00      7.92 o 
 -11   3   9       13.91       12.42      5.86 o 
 -10   3   9      353.71      352.11     15.05 o 
  -9   3   9       38.69       42.35      6.34 o 
  -8   3   9       34.83       37.86      7.15 o 
  -7   3   9      560.69      579.04     13.78 o 
  -6   3   9       51.12       64.34      8.83 o 
  -5   3   9     1194.21     1157.52     21.58 o 
  -4   3   9       29.75       37.79      2.75 o 
  -3   3   9     1328.74     1307.33     19.49 o 
  -2   3   9      221.97      236.31      4.79 o 
  -1   3   9      444.80      398.76     12.03 o 
   0   3   9      473.14      455.64      7.34 o 
   1   3   9      689.21      674.44     11.00 o 
   2   3   9      220.83      230.16      5.29 o 
   3   3   9     1534.78     1500.66     21.56 o 
   4   3   9        4.23        5.30      1.97 o 
   5   3   9      341.26      325.66      7.18 o 
   6   3   9       55.93       46.81      3.22 o 
   7   3   9       51.33       49.57      3.46 o 
   8   3   9       56.49       59.62      3.87 o 
   9   3   9       45.10       44.10      3.81 o 
  10   3   9       47.77       55.94      4.19 o 
 -11   4   9      120.88      122.42     10.11 o 
 -10   4   9       21.75       22.17      6.05 o 
  -9   4   9      245.49      239.91     16.94 o 
  -8   4   9       15.53       19.53      3.92 o 
  -7   4   9      115.43      106.21      5.91 o 
  -6   4   9      277.85      267.10      8.66 o 
  -5   4   9      609.60      586.87     13.38 o 
  -4   4   9      175.53      187.28      6.82 o 
  -3   4   9     2053.79     2013.82     25.08 o 
  -2   4   9        5.50       13.53      1.96 o 
  -1   4   9      122.15      126.31      4.01 o 
   0   4   9      432.08      440.59      7.23 o 
   1   4   9        6.30        5.43      1.65 o 
   2   4   9      653.85      601.99     11.80 o 
   3   4   9       25.43       29.80      2.54 o 
   4   4   9      445.75      451.20      8.56 o 
   5   4   9        2.07        2.16      2.03 o 
   6   4   9      120.72      106.27      4.33 o 
   7   4   9       16.35       14.32      2.70 o 
   8   4   9      120.85      100.23      4.51 o 
   9   4   9       11.39        9.68      2.97 o 
  10   4   9       24.51       23.20      3.55 o 
 -11   5   9        3.20       -2.01      4.96 o 
 -10   5   9       32.32       37.71      5.16 o 
  -9   5   9       52.79       49.65      7.59 o 
  -8   5   9      172.06      169.82      7.49 o 
  -7   5   9      122.85      113.97      9.50 o 
  -6   5   9      701.91      698.41     15.66 o 
  -5   5   9        7.07        6.22      2.88 o 
  -4   5   9     1180.43     1181.17     19.55 o 
  -3   5   9      237.46      247.66      6.14 o 
  -2   5   9     2043.95     1993.17     24.84 o 
  -1   5   9      163.47      161.21      4.08 o 
   0   5   9      280.81      287.83      7.07 o 
   1   5   9        0.38        2.03      1.79 o 
   2   5   9      379.71      368.27      7.42 o 
   3   5   9       25.21       30.33      2.47 o 
   4   5   9      356.22      351.32      7.40 o 
   5   5   9       23.88       26.45      2.68 o 
   6   5   9      110.95      118.78      4.78 o 
   7   5   9        1.88       -0.73      2.33 o 
   8   5   9        2.69       -1.61      2.40 o 
   9   5   9        0.00       -1.39      3.19 o 
  10   5   9        0.58        0.76      3.69 o 
 -11   6   9      335.67      358.06     12.46 o 
 -10   6   9       12.23       11.99      4.22 o 
  -9   6   9       46.47       57.17      6.74 o 
  -8   6   9        7.40        7.31      3.65 o 
  -7   6   9      375.33      384.34     11.31 o 
  -6   6   9       19.40       19.68      6.15 o 
  -5   6   9     1059.84     1023.08     20.30 o 
  -4   6   9       53.20       63.38      4.74 o 
  -3   6   9      829.14      804.14     15.94 o 
  -2   6   9        4.21        7.56      1.62 o 
  -1   6   9      633.83      645.58      9.86 o 
   0   6   9       65.97       67.77      3.12 o 
   1   6   9      299.12      283.42      8.70 o 
   2   6   9      156.32      154.52      4.71 o 
   3   6   9      378.88      367.25      8.78 o 
   4   6   9      283.34      281.49      6.53 o 
   5   6   9      455.08      472.62      9.37 o 
   6   6   9       55.05       54.47      3.50 o 
   7   6   9       94.44      106.21      5.45 o 
   8   6   9       15.94       14.21      2.96 o 
   9   6   9        6.30        6.84      3.60 o 
 -11   7   9        3.75        2.24      6.08 o 
 -10   7   9      227.53      228.36     15.28 o 
  -9   7   9        1.36        5.50      3.98 o 
  -8   7   9      570.97      544.28     14.57 o 
  -7   7   9      169.08      173.32      7.77 o 
  -6   7   9      152.77      163.57      7.42 o 
  -5   7   9      720.94      715.05     13.91 o 
  -4   7   9     1192.36     1145.97     19.57 o 
  -3   7   9       77.73       71.53      4.60 o 
  -2   7   9      997.41      932.57     15.29 o 
  -1   7   9      149.69      161.65      4.68 o 
   0   7   9       87.98      102.45      3.58 o 
   1   7   9      630.48      587.76     12.29 o 
   2   7   9      504.51      478.00      9.18 o 
   3   7   9      261.12      263.34      7.42 o 
   4   7   9      287.22      318.42      7.23 o 
   5   7   9        8.00        7.53      2.01 o 
   6   7   9      278.81      297.05     10.65 o 
   7   7   9       30.13       27.59      3.89 o 
   8   7   9      322.74      339.13     17.44 o 
   9   7   9        0.99        1.40      6.64 o 
 -10   8   9        1.94        4.31      4.25 o 
  -9   8   9       89.78       97.89      6.97 o 
  -8   8   9       67.57       68.18      8.15 o 
  -7   8   9      181.21      180.07      7.96 o 
  -6   8   9       29.62       34.88      3.42 o 
  -5   8   9      415.99      412.91     11.20 o 
  -4   8   9       19.63       20.46      2.72 o 
  -3   8   9      436.81      413.02      8.95 o 
  -2   8   9      377.49      360.14      8.16 o 
  -1   8   9     1848.62     1719.25     30.75 o 
   0   8   9       47.44       53.44      2.91 o 
   1   8   9     1483.34     1496.18     25.83 o 
   2   8   9       62.33       75.63      4.13 o 
   3   8   9       90.05       96.19      4.95 o 
   4   8   9      253.03      260.98      7.72 o 
   5   8   9      882.14      882.97     17.36 o 
   6   8   9       24.90       32.94      3.28 o 
   7   8   9      203.83      214.14      6.66 o 
   8   8   9       12.27       14.37      3.57 o 
   9   8   9       83.15       95.17      6.77 o 
 -10   9   9       68.30       73.34      6.75 o 
  -9   9   9       11.77        9.82      4.78 o 
  -8   9   9       42.09       50.92      5.60 o 
  -7   9   9        4.21        2.57      3.57 o 
  -6   9   9       22.14       16.58      3.16 o 
  -5   9   9       36.56       38.44      3.54 o 
  -4   9   9      284.87      269.53      8.30 o 
  -3   9   9        0.52       -1.28      2.09 o 
  -2   9   9      911.54      902.11     15.41 o 
  -1   9   9      229.92      197.80      5.89 o 
   0   9   9     1101.44     1034.84     19.46 o 
   1   9   9      205.91      192.06      5.68 o 
   2   9   9      414.07      395.78      8.49 o 
   3   9   9        3.21        5.39      2.80 o 
   4   9   9      424.98      418.36     10.31 o 
   5   9   9       57.62       56.99      4.34 o 
   6   9   9       21.29       27.90      3.26 o 
   7   9   9       86.99       93.18      5.63 o 
   8   9   9       70.13       72.34      5.50 o 
  -9  10   9       48.38       63.38     12.16 o 
  -8  10   9       28.28       27.50      5.88 o 
  -7  10   9       62.20       62.74      6.91 o 
  -6  10   9        0.39       -2.49      3.03 o 
  -5  10   9        1.23       -0.91      2.45 o 
  -4  10   9       24.43       15.91      3.49 o 
  -3  10   9      132.94      131.23      6.35 o 
  -2  10   9        5.38        2.62      2.80 o 
  -1  10   9      205.27      190.45      6.82 o 
   0  10   9       72.68       67.21      4.46 o 
   1  10   9      226.28      195.95      7.72 o 
   2  10   9        7.10        2.64      1.74 o 
   3  10   9       87.99       91.12      4.86 o 
   4  10   9      107.34      105.13      5.38 o 
   5  10   9        2.46        0.84      2.74 o 
   6  10   9      110.58      122.05      7.56 o 
   7  10   9      118.96      118.13      6.34 o 
  -8  11   9       43.34       40.73      6.51 o 
  -7  11   9       40.41       39.19      4.19 o 
  -6  11   9       31.69       32.36      3.80 o 
  -5  11   9        8.74        7.92      2.83 o 
  -4  11   9       67.57       55.10      5.52 o 
  -3  11   9      142.06      128.52      5.40 o 
  -2  11   9        2.13        2.79      2.50 o 
  -1  11   9       15.05        6.47      2.26 o 
   0  11   9        4.07       -2.46      2.46 o 
   1  11   9      189.96      170.17      6.63 o 
   2  11   9       12.12       12.03      3.17 o 
   3  11   9       35.52       27.16      3.47 o 
   4  11   9        1.91       -0.65      2.73 o 
   5  11   9      111.75      114.19     13.36 o 
   6  11   9       11.80       11.76      4.51 o 
   7  11   9       16.90       21.91      7.13 o 
  -7  12   9        9.23        5.77      3.24 o 
  -6  12   9        4.76        1.40      3.07 o 
  -5  12   9       10.46        7.64      2.95 o 
  -4  12   9       99.86       91.15      4.94 o 
  -3  12   9      271.32      260.67      7.72 o 
  -2  12   9       64.56       70.63      4.69 o 
  -1  12   9      274.24      296.27     11.61 o 
   0  12   9        0.32        0.02      2.69 o 
   1  12   9        1.96        0.17      2.70 o 
   2  12   9        0.90       -1.44      2.67 o 
   3  12   9       73.32       62.70      4.77 o 
   4  12   9        5.25       -1.70      3.42 o 
   5  12   9       15.00       15.89      4.41 o 
   6  12   9       11.07       16.20      5.03 o 
  -6  13   9       68.55       56.59      4.70 o 
  -5  13   9        0.10        0.77      2.90 o 
  -4  13   9        0.52        3.21      2.93 o 
  -3  13   9        0.31        1.03      2.84 o 
  -2  13   9      192.46      185.75      6.68 o 
  -1  13   9       13.85       20.05      3.24 o 
   0  13   9        2.41        3.94      3.15 o 
   1  13   9        5.32        6.36      3.23 o 
   2  13   9      153.56      153.09     12.16 o 
   3  13   9       33.52       28.92      6.08 o 
   4  13   9       53.90       56.50      8.48 o 
   5  13   9       31.29       32.02      7.28 o 
  -5  14   9      272.71      271.38      9.83 o 
  -4  14   9      144.85      150.09      6.65 o 
  -3  14   9       23.50       27.40      3.77 o 
  -2  14   9       15.40       20.71      3.63 o 
  -1  14   9       34.96       41.59      4.54 o 
   0  14   9       85.22       92.80      5.92 o 
   1  14   9       97.69       94.79      5.95 o 
   2  14   9        0.26        2.22      4.28 o 
   3  14   9      129.03      129.20      8.69 o 
  -1  15   9        1.20        5.90      3.65 o 
   0  15   9       81.52       90.81      6.99 o 
 -10   0  10       51.33       50.25     10.08 o 
  -8   0  10      113.80      110.43     11.68 o 
  -6   0  10       70.99       72.94      5.44 o 
  -4   0  10      286.73      205.82     10.08 o 
  -2   0  10     1061.32     1085.75     23.63 o 
   0   0  10     1073.64     1030.73     22.07 o 
   2   0  10      470.99      454.00     15.52 o 
   4   0  10       80.05       81.03      5.92 o 
   6   0  10       24.26       15.33      3.65 o 
   8   0  10      490.01      423.32     13.25 o 
  10   0  10        4.49        7.07      4.78 o 
 -11   1  10       18.11       10.01      5.58 o 
 -10   1  10       42.14       34.44      6.45 o 
  -9   1  10       21.51       17.54      6.00 o 
  -8   1  10       61.07       55.36      6.67 o 
  -7   1  10       19.85       20.21      3.45 o 
  -6   1  10      104.03      100.56      5.30 o 
  -5   1  10      138.16      124.61      4.61 o 
  -4   1  10        0.05        1.83      2.22 o 
  -3   1  10      450.17      445.66     10.44 o 
  -2   1  10      112.69      113.05      4.14 o 
  -1   1  10     1182.49     1137.82     17.20 o 
   0   1  10        0.56        0.90      1.67 o 
   1   1  10      139.68      149.71      4.92 o 
   2   1  10      703.15      654.30     10.90 o 
   3   1  10        6.88        4.05      1.77 o 
   4   1  10       29.97       26.57      2.51 o 
   5   1  10      726.90      721.87     12.50 o 
   6   1  10      269.61      259.44      6.70 o 
   7   1  10       51.41       42.49      3.52 o 
   8   1  10       31.61       26.63      3.32 o 
   9   1  10        0.80        1.01      2.72 o 
  10   1  10        0.29       -2.28      2.78 o 
 -11   2  10        0.51       -1.55      5.00 o 
 -10   2  10       19.59       15.21      5.86 o 
  -9   2  10       16.17       10.01      4.98 o 
  -8   2  10       45.43       44.36      8.42 o 
  -7   2  10      314.31      323.15     23.21 o 
  -6   2  10        5.18        3.49      2.73 o 
  -5   2  10        0.67        1.30      2.94 o 
  -4   2  10      847.94      832.12     14.03 o 
  -3   2  10      145.34      130.58      4.54 o 
  -2   2  10        1.75        3.02      1.69 o 
  -1   2  10      979.37     1043.16     16.05 o 
   0   2  10      674.60      623.46      9.37 o 
   1   2  10        2.53        5.66      1.95 o 
   2   2  10      502.99      503.82      8.97 o 
   3   2  10       98.02       88.11      3.63 o 
   4   2  10      214.11      226.47      5.82 o 
   5   2  10        6.80        9.60      2.31 o 
   6   2  10       39.96       47.76      3.41 o 
   7   2  10        2.15        1.32      2.49 o 
   8   2  10       21.69       20.66      3.18 o 
   9   2  10        0.02        1.96      2.70 o 
 -11   3  10       21.35       27.26      7.02 o 
 -10   3  10       10.29        1.52      5.33 o 
  -9   3  10        5.51        6.30      4.78 o 
  -8   3  10       87.90      111.71      6.50 o 
  -7   3  10      511.71      531.98     15.39 o 
  -6   3  10      408.81      383.17     11.31 o 
  -5   3  10       72.98       79.21      4.90 o 
  -4   3  10      302.28      315.46      8.46 o 
  -3   3  10       32.25       37.31      2.76 o 
  -2   3  10      274.67      268.72      6.38 o 
  -1   3  10      192.77      170.24      6.61 o 
   0   3  10      255.55      278.32     10.44 o 
   1   3  10      156.62      136.93      4.85 o 
   2   3  10        2.76       -1.81      1.91 o 
   3   3  10       88.44       82.53      3.64 o 
   4   3  10       32.17       29.47      2.73 o 
   5   3  10        4.89        3.37      2.86 o 
   6   3  10      101.12       94.26      4.26 o 
   7   3  10       62.08       67.97      3.99 o 
   8   3  10       12.41        4.53      2.82 o 
   9   3  10       23.16       16.20      3.20 o 
 -11   4  10        2.56        1.48      5.42 o 
 -10   4  10      170.62      183.61     11.84 o 
  -9   4  10       31.13       42.54      5.04 o 
  -8   4  10      170.59      164.78     15.41 o 
  -7   4  10      524.11      526.76     13.57 o 
  -6   4  10      213.81      210.69      7.95 o 
  -5   4  10      511.58      491.05     12.23 o 
  -4   4  10      181.29      164.48      6.49 o 
  -3   4  10      412.63      388.43      9.86 o 
  -2   4  10      301.79      275.83      6.58 o 
  -1   4  10        3.92        4.33      1.20 o 
   0   4  10      305.95      309.42      6.67 o 
   1   4  10        0.02        1.45      1.68 o 
   2   4  10        2.03       -1.06      2.78 o 
   3   4  10        1.11       -1.99      1.99 o 
   4   4  10       79.26       78.57      3.71 o 
   5   4  10      160.87      149.72      5.13 o 
   6   4  10       41.55       53.74      3.60 o 
   7   4  10      192.72      192.22      6.03 o 
   8   4  10        8.16        5.11      2.93 o 
   9   4  10       34.44       35.96      3.73 o 
 -11   5  10       57.42       70.37      8.83 o 
 -10   5  10       30.05       25.67      6.10 o 
  -9   5  10      276.35      283.34     11.48 o 
  -8   5  10       17.96       24.53      4.30 o 
  -7   5  10      103.89      117.25      7.22 o 
  -6   5  10        1.04        1.28      2.77 o 
  -5   5  10      245.95      232.32      8.20 o 
  -4   5  10      155.03      139.49      6.14 o 
  -3   5  10      255.41      264.41      8.13 o 
  -2   5  10      111.23      104.47      4.53 o 
  -1   5  10     1760.43     1701.44     22.84 o 
   0   5  10        5.19       16.41      3.15 o 
   1   5  10     2368.56     2304.41     31.83 o 
   2   5  10      285.51      300.92      7.85 o 
   3   5  10      321.95      323.42      8.31 o 
   4   5  10       42.17       48.26      3.16 o 
   5   5  10      193.03      194.77      5.74 o 
   6   5  10       32.31       34.79      3.25 o 
   7   5  10      138.47      142.91      8.57 o 
   8   5  10       48.41       55.56      4.16 o 
   9   5  10       56.15       67.78      4.56 o 
 -10   6  10      143.82      166.79      8.87 o 
  -9   6  10        6.64       12.69      4.40 o 
  -8   6  10      922.43      930.77     44.94 o 
  -7   6  10       22.71       27.07      4.29 o 
  -6   6  10       86.15       92.89      9.57 o 
  -5   6  10        0.08       -0.63      2.61 o 
  -4   6  10      136.47      145.56      6.57 o 
  -3   6  10       20.41       23.10      2.68 o 
  -2   6  10      845.82      815.32     13.86 o 
  -1   6  10        2.15        9.22      2.97 o 
   0   6  10     1641.90     1598.85     27.06 o 
   1   6  10        0.27        9.20      2.27 o 
   2   6  10     1432.76     1415.54     24.30 o 
   3   6  10        0.98        2.94      2.64 o 
   4   6  10      284.53      269.97      7.91 o 
   5   6  10       29.41       29.95      2.99 o 
   6   6  10      103.06       94.39      4.51 o 
   7   6  10       21.22       30.55      3.39 o 
   8   6  10      239.61      247.25      7.33 o 
   9   6  10        0.00       -1.13      3.65 o 
 -10   7  10        8.74       10.07      3.77 o 
  -9   7  10      242.71      286.24     10.97 o 
  -8   7  10        0.13        0.26      3.62 o 
  -7   7  10      662.79      617.79     19.74 o 
  -6   7  10       18.39       24.65      4.09 o 
  -5   7  10      641.02      640.41     15.25 o 
  -4   7  10      124.03      125.39      6.35 o 
  -3   7  10      406.13      400.37      8.79 o 
  -2   7  10      607.16      613.81     11.51 o 
  -1   7  10     2493.05     2390.25     38.76 o 
   0   7  10       63.21       77.66      3.85 o 
   1   7  10     1908.33     1815.91     26.16 o 
   2   7  10      114.85      122.55      5.25 o 
   3   7  10      421.29      422.53     10.19 o 
   4   7  10        9.20       12.07      2.94 o 
   5   7  10      346.37      337.23     10.45 o 
   6   7  10        0.43        2.32      2.49 o 
   7   7  10      127.90      130.87      9.15 o 
   8   7  10        0.01        0.03      3.37 o 
  -9   8  10       46.39       61.66      6.15 o 
  -8   8  10      277.88      318.73     11.33 o 
  -7   8  10      169.69      168.85      8.10 o 
  -6   8  10      528.87      519.63     15.81 o 
  -5   8  10       16.29       19.53      3.95 o 
  -4   8  10      833.36      856.36     17.83 o 
  -3   8  10      115.92      141.30      5.52 o 
  -2   8  10     1198.14     1218.43     27.77 o 
  -1   8  10       60.91       73.80      5.64 o 
   0   8  10     1115.48     1097.64     17.38 o 
   1   8  10       39.36       42.88      3.88 o 
   2   8  10     1675.30     1609.83     27.50 o 
   3   8  10      160.88      176.28      6.44 o 
   4   8  10      577.37      603.91     13.30 o 
   5   8  10        1.21        5.27      3.02 o 
   6   8  10      122.23      131.64      6.48 o 
   7   8  10       95.84      103.65      5.11 o 
   8   8  10      207.90      222.84     10.28 o 
  -9   9  10       32.03       29.84      5.25 o 
  -8   9  10       23.66       24.83      7.50 o 
  -7   9  10      234.66      236.56      9.47 o 
  -6   9  10      239.09      262.75      9.85 o 
  -5   9  10      508.46      529.33     13.95 o 
  -4   9  10       68.40       75.26      4.85 o 
  -3   9  10      277.92      284.11      7.57 o 
  -2   9  10      192.82      161.93      7.51 o 
  -1   9  10       93.94       76.13      4.27 o 
   0   9  10       24.48       24.32      3.70 o 
   1   9  10       80.99       92.49      5.35 o 
   2   9  10      178.91      164.85      6.09 o 
   3   9  10      567.66      577.00     12.69 o 
   4   9  10      113.33      121.32      5.76 o 
   5   9  10      314.85      319.72     10.95 o 
   6   9  10       19.40       30.61      4.22 o 
   7   9  10      133.64      155.31      9.22 o 
  -8  10  10        0.36       -1.90      4.69 o 
  -7  10  10       63.62       65.13      7.42 o 
  -6  10  10       98.21       98.26      7.96 o 
  -5  10  10       12.22       17.47      3.06 o 
  -4  10  10      304.09      296.80      8.05 o 
  -3  10  10       56.00       77.30      4.37 o 
  -2  10  10        0.92       -0.44      2.39 o 
  -1  10  10        0.23       -2.36      2.36 o 
   0  10  10       12.39        9.45      3.13 o 
   1  10  10       18.96       16.56      3.27 o 
   2  10  10        8.02        1.08      2.21 o 
   3  10  10        7.26        1.22      2.63 o 
   4  10  10      120.04      118.12      5.93 o 
   5  10  10        2.39       -0.30      3.40 o 
   6  10  10       73.87       80.61      6.93 o 
  -7  11  10        4.32        5.94      4.03 o 
  -6  11  10       46.36       36.17      4.88 o 
  -5  11  10        2.35       -0.16      2.70 o 
  -4  11  10      119.69      121.92      5.40 o 
  -3  11  10        1.59        1.53      2.58 o 
  -2  11  10      103.68       97.25      4.81 o 
  -1  11  10      118.63       99.73      6.67 o 
   0  11  10       37.09       39.61      3.96 o 
   1  11  10       80.59       92.72      5.35 o 
   2  11  10      190.27      176.69      6.98 o 
   3  11  10       31.28       28.09      3.98 o 
   4  11  10       15.96       27.00      4.78 o 
   5  11  10        0.39       -3.44      3.54 o 
   6  11  10       16.09       14.62      4.81 o 
  -6  12  10       41.40       45.19      4.37 o 
  -5  12  10       39.58       25.86      5.11 o 
  -4  12  10      115.58      119.12      5.62 o 
  -3  12  10       14.16       13.98      3.11 o 
  -2  12  10      125.73      123.26      5.50 o 
  -1  12  10        9.38        6.89      3.31 o 
   0  12  10      164.51      169.66      7.04 o 
   1  12  10       45.15       42.14      4.32 o 
   2  12  10      141.14      144.26      6.70 o 
   3  12  10        8.50        8.05      4.40 o 
   4  12  10       69.70       71.68      6.22 o 
   5  12  10        0.67       -2.78      3.69 o 
  -5  13  10        6.45        2.10      3.18 o 
  -4  13  10       17.94       23.23      4.04 o 
  -3  13  10        6.88       -1.86      2.74 o 
  -2  13  10        0.46       -1.21      2.60 o 
  -1  13  10        1.00       -2.69      2.99 o 
   0  13  10        0.49        1.47      2.98 o 
   1  13  10       32.00       29.92      4.18 o 
   2  13  10       15.39       10.88      3.68 o 
   3  13  10        9.01        8.70      4.35 o 
  -2  14  10      390.81      380.14     11.54 o 
  -1  14  10       10.09        5.31      3.49 o 
   0  14  10       38.82       30.32      5.07 o 
   1  14  10        7.15        5.64      3.36 o 
 -11   0  11       79.80       80.66     13.44 o 
  -9   0  11       55.34       52.49     10.72 o 
  -7   0  11      183.35      197.97     14.72 o 
  -5   0  11      942.91      885.24     37.37 o 
  -3   0  11     1559.47     1550.87     32.57 o 
  -1   0  11      496.52      497.14     18.56 o 
   1   0  11      219.99      197.33     10.40 o 
   3   0  11      236.21      215.20      8.16 o 
   5   0  11      127.54      117.56      6.58 o 
   7   0  11       24.96       36.18      5.06 o 
   9   0  11        7.96       10.64      4.65 o 
 -11   1  11       10.64       13.35      6.33 o 
 -10   1  11       82.87      105.44     10.08 o 
  -9   1  11        2.33        6.40      5.66 o 
  -8   1  11      136.92      128.76      9.67 o 
  -7   1  11        2.35       -0.08      3.96 o 
  -6   1  11      171.60      143.90      9.17 o 
  -5   1  11       93.96       80.18      4.11 o 
  -4   1  11      338.34      342.50      7.84 o 
  -3   1  11        1.11        2.46      1.89 o 
  -2   1  11      545.17      492.13     10.30 o 
  -1   1  11        3.17        2.75      1.80 o 
   0   1  11      220.22      219.19      7.85 o 
   1   1  11      326.27      327.50      9.96 o 
   2   1  11      270.34      289.08     11.72 o 
   3   1  11      654.34      679.33     13.61 o 
   4   1  11       39.02       42.62      3.12 o 
   5   1  11        8.73        1.03      2.20 o 
   6   1  11        0.94        2.47      2.44 o 
   7   1  11       65.61       63.12      4.06 o 
   8   1  11      107.52      119.69      5.32 o 
   9   1  11       79.30       64.64      4.50 o 
 -11   2  11       44.78       56.81     10.56 o 
 -10   2  11        1.23        2.71      5.17 o 
  -9   2  11      218.92      211.77     15.60 o 
  -8   2  11       33.40       28.28      6.39 o 
  -7   2  11      153.70      150.78     10.88 o 
  -6   2  11      242.77      223.86      8.22 o 
  -5   2  11       58.78       59.58      4.62 o 
  -4   2  11        3.44       -0.21      2.20 o 
  -3   2  11       39.13       40.21      2.95 o 
  -2   2  11      158.77      146.17      6.38 o 
  -1   2  11      929.13      946.94     15.19 o 
   0   2  11      400.08      376.84     10.85 o 
   1   2  11       54.01       55.23      4.88 o 
   2   2  11        4.36        6.20      2.34 o 
   3   2  11      107.48       92.93      4.68 o 
   4   2  11      569.79      563.59     10.44 o 
   5   2  11      121.87      132.46      4.91 o 
   6   2  11      244.58      244.85      6.97 o 
   7   2  11       15.37        9.66      2.74 o 
   8   2  11        1.96       -2.63      2.63 o 
   9   2  11       18.23       20.11      3.90 o 
 -10   3  11      187.20      185.53     19.21 o 
  -9   3  11       21.83       15.69      6.15 o 
  -8   3  11       62.11       63.03      5.38 o 
  -7   3  11        0.02        1.51      3.09 o 
  -6   3  11       68.32       51.48      4.99 o 
  -5   3  11      485.63      494.85     12.41 o 
  -4   3  11       90.02      105.37      5.61 o 
  -3   3  11     1336.24     1267.24     19.67 o 
  -2   3  11       66.10       52.53      4.03 o 
  -1   3  11        2.22       -0.55      1.81 o 
   0   3  11       39.00       36.62      3.24 o 
   1   3  11      101.49       90.60      4.35 o 
   2   3  11       74.00       71.23      5.55 o 
   3   3  11       50.14       48.00      4.41 o 
   4   3  11        6.55        6.05      2.72 o 
   5   3  11       71.05       68.68      3.79 o 
   6   3  11       10.83        2.77      2.52 o 
   7   3  11        8.38        7.15      2.75 o 
   8   3  11       12.38        5.85      2.84 o 
   9   3  11        0.15       -2.88      2.88 o 
 -10   4  11       29.26       24.79      7.07 o 
  -9   4  11       31.10       26.42      4.65 o 
  -8   4  11       46.07       38.68      4.95 o 
  -7   4  11      240.17      259.76      9.45 o 
  -6   4  11        2.69        4.77      4.14 o 
  -5   4  11       27.20       22.70      4.41 o 
  -4   4  11      669.32      613.94     17.06 o 
  -3   4  11       24.29       25.37      4.70 o 
  -2   4  11     1369.01     1307.08     20.07 o 
  -1   4  11       68.07       55.17      5.77 o 
   0   4  11        5.20        7.85      2.10 o 
   1   4  11      484.40      449.10     10.02 o 
   2   4  11        0.34        1.87      2.26 o 
   3   4  11      314.81      318.04      8.47 o 
   4   4  11       26.56       30.05      3.42 o 
   5   4  11       21.80       15.95      3.17 o 
   6   4  11        1.04       -2.24      2.24 o 
   7   4  11       49.08       35.72      3.58 o 
   8   4  11        6.61        5.80      2.97 o 
 -10   5  11        0.34       -4.95      5.24 o 
  -9   5  11        0.04       -3.48      3.48 o 
  -8   5  11       12.41       14.67      4.11 o 
  -7   5  11        4.05        2.07      3.44 o 
  -6   5  11      223.40      245.55      9.02 o 
  -5   5  11       24.68       21.53      4.36 o 
  -4   5  11      316.96      321.29      9.65 o 
  -3   5  11        1.55       -2.27      2.66 o 
  -2   5  11      435.48      416.95      8.85 o 
  -1   5  11      467.94      422.16     10.12 o 
   0   5  11       31.98       45.15      3.33 o 
   1   5  11        6.45       10.78      2.62 o 
   2   5  11      811.74      777.36     15.21 o 
   3   5  11      200.45      204.43      6.80 o 
   4   5  11      878.22      856.07     16.85 o 
   5   5  11        2.09        2.70      2.78 o 
   6   5  11      167.61      165.88      6.61 o 
   7   5  11       11.42       13.82      4.38 o 
   8   5  11       83.09       89.24      4.97 o 
 -10   6  11       10.61        7.23      4.22 o 
  -9   6  11       34.00       38.46      5.37 o 
  -8   6  11        5.72        8.47      4.00 o 
  -7   6  11      100.91      114.32      7.02 o 
  -6   6  11       43.53       48.95      8.82 o 
  -5   6  11     1074.37     1050.50     21.42 o 
  -4   6  11       17.41       31.14      4.14 o 
  -3   6  11      549.83      510.73     12.62 o 
  -2   6  11       22.09       19.24      3.49 o 
  -1   6  11      112.09      105.93      4.17 o 
   0   6  11       45.13       42.33      3.66 o 
   1   6  11       60.28       57.69      4.17 o 
   2   6  11       28.86       18.77      3.16 o 
   3   6  11      305.85      298.62     10.75 o 
   4   6  11       31.27       32.38      3.74 o 
   5   6  11      776.34      769.73     16.01 o 
   6   6  11       37.23       45.93      4.46 o 
   7   6  11      288.00      310.95      8.22 o 
   8   6  11        4.71       10.43      3.31 o 
  -9   7  11        1.97       -1.63      3.88 o 
  -8   7  11       94.76      103.09      7.04 o 
  -7   7  11        5.64        5.09      3.93 o 
  -6   7  11      532.93      562.50     15.52 o 
  -5   7  11        1.08        5.11      4.27 o 
  -4   7  11     1166.78     1102.54     22.07 o 
  -3   7  11      134.83      160.25      7.12 o 
  -2   7  11      769.69      728.33     15.77 o 
  -1   7  11      179.09      200.03      6.91 o 
   0   7  11      243.92      232.82      6.25 o 
   1   7  11       17.13       19.75      2.95 o 
   2   7  11      613.22      596.70     13.52 o 
   3   7  11       56.42       61.46      4.49 o 
   4   7  11      616.87      600.20     13.39 o 
   5   7  11       77.55       83.65      5.60 o 
   6   7  11      250.60      275.99      8.95 o 
   7   7  11       36.71       43.18      4.62 o 
  -9   8  11       40.99       55.03      6.26 o 
  -8   8  11        8.73       10.19      4.43 o 
  -7   8  11      257.31      279.89     13.55 o 
  -6   8  11       20.38       27.85      4.66 o 
  -5   8  11      738.73      746.25     17.47 o 
  -4   8  11      295.12      315.01     10.22 o 
  -3   8  11      839.71      830.51     17.94 o 
  -2   8  11      449.20      461.13     11.31 o 
  -1   8  11      693.81      703.44     14.90 o 
   0   8  11       40.68       43.56      4.05 o 
   1   8  11      701.78      694.29     27.05 o 
   2   8  11        0.89        6.66      2.74 o 
   3   8  11      521.59      564.21     16.12 o 
   4   8  11       51.56       43.23      4.27 o 
   5   8  11      359.86      344.83      9.92 o 
   6   8  11       15.31       15.20      3.71 o 
   7   8  11       38.70       55.83      9.70 o 
  -8   9  11      210.56      234.01     10.31 o 
  -7   9  11        3.24        0.89      3.92 o 
  -6   9  11       73.37       65.79      5.86 o 
  -5   9  11        1.08        3.26      3.33 o 
  -4   9  11      147.17      138.05     12.16 o 
  -3   9  11      402.00      401.08      9.44 o 
  -2   9  11      250.34      254.56      9.04 o 
  -1   9  11      156.41      134.97      6.14 o 
   0   9  11      335.44      355.88     11.27 o 
   1   9  11      167.82      162.99      7.92 o 
   2   9  11      205.90      194.50      6.94 o 
   3   9  11       58.05       58.29      4.74 o 
   4   9  11       19.65       27.80      9.57 o 
   5   9  11       24.91       15.96      4.06 o 
   6   9  11       87.23       98.16      5.89 o 
  -7  10  11       21.60       15.82      5.21 o 
  -6  10  11       31.41       42.54      6.19 o 
  -5  10  11       31.06       29.42      6.07 o 
  -4  10  11       74.17       64.81      5.48 o 
  -3  10  11        4.33        9.40      3.16 o 
  -2  10  11       12.15       12.03      3.23 o 
  -1  10  11      310.50      302.58      9.10 o 
   0  10  11        5.55        8.50      3.19 o 
   1  10  11      121.72      126.63      6.09 o 
   2  10  11        0.39       -2.20      3.34 o 
   3  10  11       10.74        7.68      3.09 o 
   4  10  11        2.38       -2.24      2.84 o 
   5  10  11        1.89       -0.94      3.44 o 
  -6  11  11       14.41       16.68      4.37 o 
  -5  11  11       93.36       98.72      6.76 o 
  -4  11  11       11.37       13.65      4.33 o 
  -3  11  11       14.10       11.61      3.01 o 
  -2  11  11        1.00        3.25      2.98 o 
  -1  11  11        1.59       -1.13      2.84 o 
   0  11  11        7.14        7.86      3.01 o 
   1  11  11        2.34        1.99      2.98 o 
   2  11  11        3.58        2.80      3.45 o 
   3  11  11        2.30       -1.21      3.45 o 
   4  11  11       42.18       52.68      5.85 o 
  -5  12  11       26.16       31.94      5.19 o 
  -4  12  11        4.91        2.00      2.87 o 
  -3  12  11        1.17       -2.55      2.66 o 
  -2  12  11        0.59       -2.50      2.81 o 
  -1  12  11       28.16       33.30      4.49 o 
   0  12  11        3.22        1.24      3.48 o 
   1  12  11      288.32      299.10      9.59 o 
   2  12  11        5.67        8.14      4.18 o 
   3  12  11       46.91       45.01      5.47 o 
  -3  13  11        9.48        4.30      3.19 o 
  -2  13  11        0.85       -2.85      4.52 o 
  -1  13  11        8.51        8.09      3.48 o 
   0  13  11        1.34       -2.42      3.14 o 
   1  13  11       42.45       35.52      5.70 o 
 -10   0  12       73.29       81.94     12.64 o 
  -8   0  12      592.52      608.96     28.65 o 
  -6   0  12      633.57      632.17     27.53 o 
  -4   0  12      315.78      316.33     18.24 o 
  -2   0  12      416.68      439.14     13.19 o 
   0   0  12     1086.53     1124.62     35.37 o 
   2   0  12      735.07      763.88     26.57 o 
   4   0  12      259.14      259.43     13.44 o 
   6   0  12       22.26       11.70      8.00 o 
   8   0  12        3.20        1.14      4.00 o 
 -10   1  12       18.38       31.49      7.57 o 
  -9   1  12      276.45      271.24     13.97 o 
  -8   1  12        5.53        8.79      5.59 o 
  -7   1  12      572.42      618.32     21.69 o 
  -6   1  12        5.63        2.83      3.14 o 
  -5   1  12      542.99      524.64     13.11 o 
  -4   1  12        2.58        3.03      1.76 o 
  -3   1  12      146.86      141.64      5.25 o 
  -2   1  12      333.62      325.66      7.72 o 
  -1   1  12      195.57      218.97      8.49 o 
   0   1  12      488.19      495.94     13.57 o 
   1   1  12      556.39      559.01     14.88 o 
   2   1  12      125.95      130.36      6.84 o 
   3   1  12      235.76      254.88     11.76 o 
   4   1  12       80.49       82.05      4.70 o 
   5   1  12       94.19       97.11      6.84 o 
   6   1  12      196.16      178.31      7.30 o 
   7   1  12        3.90        2.47      2.89 o 
   8   1  12        0.99       -1.07      2.89 o 
 -10   2  12      114.76      129.54     10.81 o 
  -9   2  12       50.84       50.98      8.09 o 
  -8   2  12       93.84      107.07     16.24 o 
  -7   2  12       38.37       28.12      4.23 o 
  -6   2  12      385.53      371.28     11.12 o 
  -5   2  12       45.44       43.42      5.97 o 
  -4   2  12      471.77      486.13     10.26 o 
  -3   2  12      545.92      507.04     12.28 o 
  -2   2  12       55.62       60.33      3.72 o 
  -1   2  12      649.40      630.39     13.41 o 
   0   2  12        1.36        1.69      3.11 o 
   1   2  12     1025.94      980.76     22.52 o 
   2   2  12      319.71      325.35     10.75 o 
   3   2  12      413.91      385.04      9.67 o 
   4   2  12       10.47       14.32      3.49 o 
   5   2  12        0.20       -2.68      2.73 o 
   6   2  12        1.31       -2.43      2.55 o 
   7   2  12      173.33      172.17      6.17 o 
   8   2  12       49.64       60.33      5.75 o 
 -10   3  12       22.18        9.24      6.31 o 
  -9   3  12       21.01       16.22      6.28 o 
  -8   3  12      255.73      247.04     18.40 o 
  -7   3  12       73.17       56.73      5.22 o 
  -6   3  12       62.05       61.96      5.10 o 
  -5   3  12       36.72       35.89      4.36 o 
  -4   3  12       32.15       28.11      3.95 o 
  -3   3  12       47.85       62.37      3.74 o 
  -2   3  12      943.79      923.53     18.23 o 
  -1   3  12      424.71      438.50     10.65 o 
   0   3  12     1563.39     1514.22     31.90 o 
   1   3  12       50.79       43.15      5.12 o 
   2   3  12      174.67      176.77      9.20 o 
   3   3  12       13.84       13.35      2.97 o 
   4   3  12      212.67      208.04      7.15 o 
   5   3  12      118.73      112.77      5.74 o 
   6   3  12       59.64       59.48      4.57 o 
   7   3  12       39.81       36.09      3.85 o 
   8   3  12       16.37       14.72      3.40 o 
  -9   4  12       35.08       29.80      7.19 o 
  -8   4  12       40.12       45.68      5.25 o 
  -7   4  12       83.60       84.26      6.10 o 
  -6   4  12      214.98      191.08      8.22 o 
  -5   4  12      237.09      223.79      8.42 o 
  -4   4  12      292.58      264.11      8.77 o 
  -3   4  12       11.95       10.39      3.22 o 
  -2   4  12      126.97      115.46      4.83 o 
  -1   4  12      105.73      110.03      5.36 o 
   0   4  12        4.54        6.08      6.48 o 
   1   4  12      292.17      305.77     13.04 o 
   2   4  12       42.49       46.09      3.72 o 
   3   4  12       41.88       44.59      5.14 o 
   4   4  12      184.46      176.56      6.52 o 
   5   4  12       18.87       22.37      3.68 o 
   6   4  12      203.31      214.28      7.62 o 
   7   4  12        1.84        5.79      3.49 o 
  -9   5  12        0.48       -3.38      3.38 o 
  -8   5  12        4.85       -2.25      3.49 o 
  -7   5  12        0.38        2.30      3.39 o 
  -6   5  12       12.63        8.71      4.47 o 
  -5   5  12        1.04        0.31      3.10 o 
  -4   5  12       10.20        5.74      3.24 o 
  -3   5  12       64.78       65.05      4.90 o 
  -2   5  12      118.70      102.07     12.24 o 
  -1   5  12      273.07      275.97     10.41 o 
   0   5  12      280.55      242.20      9.44 o 
   1   5  12      228.89      205.65      8.25 o 
   2   5  12       29.05       20.00      3.96 o 
   3   5  12       10.06        8.33      2.95 o 
   4   5  12       24.56       18.51      3.37 o 
   5   5  12      238.22      249.45      8.24 o 
   6   5  12        6.00        3.29      4.51 o 
   7   5  12      141.07      151.12      8.97 o 
  -9   6  12       23.39       21.19      4.94 o 
  -8   6  12       11.80        6.11      4.00 o 
  -7   6  12       12.75       12.61      4.07 o 
  -6   6  12       17.36       13.13      3.83 o 
  -5   6  12       34.03       23.65      4.28 o 
  -4   6  12        0.63       -1.90      2.66 o 
  -3   6  12       80.90       76.87      5.32 o 
  -2   6  12       56.07       63.10      5.69 o 
  -1   6  12      211.33      201.64      9.06 o 
   0   6  12      216.90      177.49     26.89 o 
   1   6  12       83.83       86.24      4.63 o 
   2   6  12      181.03      166.86      6.32 o 
   3   6  12       27.30       20.26      3.29 o 
   4   6  12       70.50       79.25      5.04 o 
   5   6  12        3.72        3.97      3.02 o 
   6   6  12       27.08       26.11      3.99 o 
   7   6  12       12.36       12.43      3.85 o 
  -8   7  12        1.36       -0.34      3.74 o 
  -7   7  12       57.63       65.81      5.94 o 
  -6   7  12       50.02       55.67      5.53 o 
  -5   7  12        8.61        4.11      3.51 o 
  -4   7  12      112.40      118.31      6.68 o 
  -3   7  12       92.85      100.92      6.04 o 
  -2   7  12      103.73      108.12      7.45 o 
  -1   7  12      193.03      192.20     13.68 o 
   0   7  12       82.58       98.65      6.20 o 
   1   7  12      298.79      296.74      8.33 o 
   2   7  12      219.58      228.10      7.46 o 
   3   7  12      158.21      155.40      7.73 o 
   4   7  12      181.13      195.88      7.28 o 
   5   7  12       64.29       77.06      5.14 o 
   6   7  12       46.68       51.08      4.53 o 
  -8   8  12      191.13      211.97      9.88 o 
  -7   8  12       14.85       14.45      4.50 o 
  -6   8  12       36.75       45.28      5.23 o 
  -5   8  12        7.55        9.54      3.79 o 
  -4   8  12      212.38      227.96      8.75 o 
  -3   8  12       45.66       54.15      4.80 o 
  -2   8  12      578.89      565.44     17.00 o 
  -1   8  12       43.33       48.12      5.72 o 
   0   8  12      354.04      334.45     11.29 o 
   1   8  12       87.92       85.50     14.74 o 
   2   8  12       82.33       90.84      5.08 o 
   3   8  12       52.41       51.37      4.22 o 
   4   8  12       37.76       33.51      4.99 o 
   5   8  12       50.83       59.97      6.80 o 
   6   8  12       45.34       46.56      4.82 o 
  -7   9  12       58.32       52.29      5.75 o 
  -6   9  12       43.57       47.78      5.51 o 
  -5   9  12      238.57      255.66      9.72 o 
  -4   9  12        4.32        8.49      4.49 o 
  -3   9  12      168.57      151.83      7.26 o 
  -2   9  12       72.36       68.89      6.63 o 
  -1   9  12      262.86      273.37      8.80 o 
   0   9  12       52.16       58.62      6.40 o 
   1   9  12       36.88       42.54      4.98 o 
   2   9  12       26.25       20.99      3.37 o 
   3   9  12       20.03       18.32      3.55 o 
   4   9  12       22.07       13.02      3.45 o 
   5   9  12       41.29       34.36      4.37 o 
  -6  10  12       72.65       79.72     10.56 o 
  -5  10  12       11.69       14.29      4.22 o 
  -4  10  12      129.26      121.01      9.27 o 
  -3  10  12       11.70        5.52      4.11 o 
  -2  10  12       17.97       20.46      4.76 o 
  -1  10  12       23.55       19.76      3.66 o 
   0  10  12       20.64       25.57      3.77 o 
   1  10  12        0.07       -1.40      3.28 o 
   2  10  12       83.12       86.48      6.56 o 
   3  10  12        3.71        1.80      3.04 o 
   4  10  12       44.77       41.91      4.46 o 
  -5  11  12        2.49        3.45      3.71 o 
  -4  11  12        3.40        2.95      3.57 o 
  -3  11  12       14.37       13.26      4.79 o 
  -2  11  12       55.08       60.39      6.14 o 
  -1  11  12        4.06        4.93      3.12 o 
   0  11  12       50.08       45.76      4.57 o 
   1  11  12        2.58        1.39      3.73 o 
   2  11  12        1.49        2.34      3.68 o 
   3  11  12       88.07       90.68      7.17 o 
  -2  12  12       75.78       84.69      5.91 o 
  -1  12  12       30.38       38.77      4.64 o 
   0  12  12       81.49       78.41      5.71 o 
  -9   0  13      129.20      139.24     15.84 o 
  -7   0  13       43.80       63.38     10.72 o 
  -5   0  13      410.20      458.36     23.05 o 
  -3   0  13      979.74     1009.76     24.17 o 
  -1   0  13      808.25      817.02     28.17 o 
   1   0  13      156.19      156.68     10.88 o 
   3   0  13       92.94       90.90      8.96 o 
   5   0  13      136.41      112.19      9.60 o 
   7   0  13      126.92      127.14     15.92 o 
  -9   1  13        9.08       13.16      7.20 o 
  -8   1  13      120.91      122.76     14.88 o 
  -7   1  13       22.84       32.39      6.62 o 
  -6   1  13      271.94      283.83     13.29 o 
  -5   1  13      172.43      187.26      9.20 o 
  -4   1  13      770.75      819.32     25.74 o 
  -3   1  13      129.83      133.86      5.50 o 
  -2   1  13      849.00      838.76     18.14 o 
  -1   1  13       15.61       19.89      6.72 o 
   0   1  13      225.22      224.99     12.24 o 
   1   1  13        1.50       -3.04      4.80 o 
   2   1  13       63.08       74.42      5.64 o 
   3   1  13      140.50      147.74      7.58 o 
   4   1  13      114.91      112.05      9.44 o 
   5   1  13       82.98       93.86      6.73 o 
   6   1  13       67.11       72.60      5.23 o 
   7   1  13       15.02       14.55      3.71 o 
  -9   2  13       41.62       40.00      7.52 o 
  -8   2  13        7.94        3.48      5.84 o 
  -7   2  13      327.55      364.27     18.89 o 
  -6   2  13      204.55      206.21      8.44 o 
  -5   2  13      301.10      325.04     10.40 o 
  -4   2  13      332.70      327.19     10.54 o 
  -3   2  13      405.22      400.65     13.90 o 
  -2   2  13      153.46      167.40      6.60 o 
  -1   2  13      290.11      313.76     10.64 o 
   0   2  13      142.44      144.10      7.41 o 
   1   2  13      149.92      164.85      7.92 o 
   2   2  13      111.62      125.07      7.13 o 
   3   2  13       83.82       94.72      6.51 o 
   4   2  13      321.78      313.37     14.00 o 
   5   2  13      117.13      126.77      7.41 o 
   6   2  13      161.84      175.24      7.36 o 
   7   2  13        6.15        7.57      3.70 o 
  -9   3  13       24.06       12.31     10.48 o 
  -8   3  13       24.88       20.38      8.80 o 
  -7   3  13       27.70       22.43      4.45 o 
  -6   3  13        4.59       10.96      3.70 o 
  -5   3  13      294.48      291.75      9.75 o 
  -4   3  13       97.49       89.91      5.82 o 
  -3   3  13       77.04       88.41      5.59 o 
  -2   3  13        0.63       -2.23      2.79 o 
  -1   3  13       47.04       54.45      6.00 o 
   0   3  13       65.43       85.14      5.87 o 
   1   3  13      362.75      386.47     20.49 o 
   2   3  13      541.62      546.28     15.27 o 
   3   3  13      395.36      405.28     12.90 o 
   4   3  13       93.26      108.16      7.07 o 
   5   3  13       52.89       61.74      4.83 o 
   6   3  13       83.27       91.21     11.84 o 
  -8   4  13        9.76       14.45      4.33 o 
  -7   4  13       87.35       78.92      7.50 o 
  -6   4  13        1.67       -0.05      3.25 o 
  -5   4  13        1.87        1.66      3.16 o 
  -4   4  13        1.78        1.24      2.96 o 
  -3   4  13      142.46      125.27      6.43 o 
  -2   4  13       12.67        9.84      3.26 o 
  -1   4  13      113.75      109.34     15.36 o 
   0   4  13       15.61        3.60      3.10 o 
   1   4  13      158.57      159.16      7.58 o 
   2   4  13       38.59       36.70      5.36 o 
   3   4  13      113.17      117.44      6.93 o 
   4   4  13       34.43       39.44      4.21 o 
   5   4  13      135.38      157.41      9.11 o 
   6   4  13        1.45        0.84      4.01 o 
  -8   5  13        3.13        9.08      4.13 o 
  -7   5  13       28.87       26.08      4.67 o 
  -6   5  13        2.04       -3.24      3.24 o 
  -5   5  13       58.99       54.81      5.08 o 
  -4   5  13        3.28        0.49      3.10 o 
  -3   5  13       64.89       64.29      6.15 o 
  -2   5  13       10.84       11.09      3.96 o 
  -1   5  13        9.84        0.85      4.00 o 
   0   5  13       55.95       55.76      5.36 o 
   1   5  13        3.11        7.63      3.44 o 
   2   5  13      132.92      129.93      7.22 o 
   3   5  13       50.06       37.53      4.80 o 
   4   5  13       16.42       14.06      3.36 o 
   5   5  13        4.67        4.05      3.28 o 
   6   5  13        0.77        2.48      3.41 o 
  -8   6  13       33.24       31.18      5.22 o 
  -7   6  13        2.50        2.48      3.78 o 
  -6   6  13      106.99      120.39      7.23 o 
  -5   6  13       63.09       82.92      5.91 o 
  -4   6  13      190.85      191.19      8.07 o 
  -3   6  13        0.93       -3.38      3.38 o 
  -2   6  13       28.76       19.05      4.88 o 
  -1   6  13       33.72       33.93      6.72 o 
   0   6  13       14.20       11.30      3.46 o 
   1   6  13        0.58        0.78      3.10 o 
   2   6  13       86.03       89.85      6.24 o 
   3   6  13        0.99       -2.66      2.66 o 
   4   6  13       20.31       20.02      3.63 o 
   5   6  13        7.35       -3.00      3.00 o 
  -7   7  13       27.47       21.47      4.87 o 
  -6   7  13        0.58        2.48      6.20 o 
  -5   7  13        0.38       -0.47      3.57 o 
  -4   7  13        4.93        2.80      3.50 o 
  -3   7  13       22.65       23.43      4.65 o 
  -2   7  13        0.92        0.53      3.92 o 
  -1   7  13      159.43      163.08     11.52 o 
   0   7  13        4.06        3.68      4.96 o 
   1   7  13      274.60      302.81     10.71 o 
   2   7  13        6.88        4.76      2.86 o 
   3   7  13       63.78       81.26      5.02 o 
   4   7  13        0.71       -2.87      2.87 o 
   5   7  13       24.20       24.49      4.79 o 
  -6   8  13        5.88       12.72      4.32 o 
  -5   8  13      216.33      247.47      9.70 o 
  -4   8  13       56.42       62.32      5.61 o 
  -3   8  13        5.30       16.61      6.64 o 
  -2   8  13        9.39        6.42      4.34 o 
  -1   8  13        7.69       11.36      5.92 o 
   0   8  13       46.37       50.73      7.52 o 
   1   8  13       32.50       32.17      7.20 o 
   2   8  13       42.90       44.97      5.51 o 
   3   8  13       14.02        7.52      3.21 o 
   4   8  13       15.82       15.84      3.50 o 
  -5   9  13        2.01       -0.21      4.16 o 
  -4   9  13       50.33       60.15      6.84 o 
  -3   9  13       11.82        8.55      4.46 o 
  -2   9  13       17.32       27.45      6.96 o 
  -1   9  13       43.61       43.53      7.36 o 
   0   9  13        8.70       10.40      5.76 o 
   1   9  13       52.77       62.48      5.77 o 
   2   9  13      157.70      159.70      8.65 o 
   3   9  13        0.44       -1.63      3.02 o 
  -4  10  13        8.90        2.99      6.32 o 
  -3  10  13       79.49       86.39     11.60 o 
  -2  10  13       13.50       13.65      4.88 o 
  -1  10  13       39.01       53.45      8.64 o 
   0  10  13       96.32      104.19     10.56 o 
   1  10  13       53.55       59.42      5.88 o 
   2  10  13        9.71       13.26      4.46 o 
  -8   0  14      161.19      151.08     16.00 o 
  -6   0  14      233.82      260.87     18.40 o 
  -4   0  14       19.77       19.77      5.28 o 
  -2   0  14        4.73       -2.08      4.32 o 
   0   0  14       66.88       88.18      8.48 o 
   2   0  14      249.52      218.14     13.28 o 
   4   0  14       81.53       85.14      9.12 o 
  -8   1  14       25.36       17.05      6.38 o 
  -7   1  14      133.47      137.87     13.52 o 
  -6   1  14       27.92       32.03      8.48 o 
  -5   1  14      121.20      127.59      6.84 o 
  -4   1  14       11.66        8.41      2.72 o 
  -3   1  14       99.70      111.07      5.89 o 
  -2   1  14       18.70       21.83      4.24 o 
  -1   1  14      205.55      229.99      9.68 o 
   0   1  14      108.70      125.33      8.24 o 
   1   1  14      210.49      232.83      9.62 o 
   2   1  14        5.15        3.99      3.65 o 
   3   1  14      127.66      131.46      7.69 o 
   4   1  14       13.47        8.00      5.60 o 
   5   1  14       50.81       68.96      6.10 o 
  -8   2  14       53.79       50.74      7.92 o 
  -7   2  14       10.06       -1.32      5.52 o 
  -6   2  14       16.81       16.34      4.13 o 
  -5   2  14        1.71       -1.12      3.32 o 
  -4   2  14      281.29      290.66      9.80 o 
  -3   2  14       10.61       19.28      3.44 o 
  -2   2  14      359.26      388.63     21.29 o 
  -1   2  14       29.13       45.16      4.91 o 
   0   2  14      391.81      411.92     12.95 o 
   1   2  14       70.75       76.48     10.88 o 
   2   2  14      139.12      148.93      7.81 o 
   3   2  14       47.40       57.49      5.77 o 
   4   2  14       74.52       81.92      6.22 o 
   5   2  14        0.84        0.73      4.02 o 
  -7   3  14       78.70       78.22      8.58 o 
  -6   3  14       55.09       41.13      5.21 o 
  -5   3  14       13.70        8.29      3.62 o 
  -4   3  14        0.02       -2.36      3.06 o 
  -3   3  14       68.83       82.79      6.65 o 
  -2   3  14       36.93       40.19      4.86 o 
  -1   3  14      388.45      369.75     12.16 o 
   0   3  14        1.62        3.20      3.55 o 
   1   3  14      158.91      172.98      8.26 o 
   2   3  14        1.06        3.16      4.16 o 
   3   3  14       84.52       92.50      6.56 o 
   4   3  14        9.76        3.97      5.04 o 
   5   3  14      104.04      103.09     12.24 o 
  -7   4  14       38.65       44.84      5.57 o 
  -6   4  14       26.25       25.90      4.63 o 
  -5   4  14        7.54        9.57      3.76 o 
  -4   4  14      113.98      123.71      6.91 o 
  -3   4  14        0.00        1.16      3.92 o 
  -2   4  14      158.36      154.92     11.20 o 
  -1   4  14       14.74       21.68      4.48 o 
   0   4  14       68.78       86.06      6.11 o 
   1   4  14       79.48       87.57      6.38 o 
   2   4  14      126.47      133.52      7.74 o 
   3   4  14       98.06       93.96     13.52 o 
   4   4  14       48.62       56.83      5.51 o 
   5   4  14        0.19       -3.96      3.96 o 
  -7   5  14       25.81       35.96      5.31 o 
  -6   5  14      111.74      122.40      8.53 o 
  -5   5  14      105.39      131.09      8.04 o 
  -4   5  14       14.84       14.39      4.68 o 
  -3   5  14       67.97       62.22      6.49 o 
  -2   5  14        1.09        5.28      5.44 o 
  -1   5  14       17.82       26.57      6.72 o 
   0   5  14       73.27       81.26      8.32 o 
   1   5  14        4.21       12.53      4.40 o 
   2   5  14      117.77      129.71      7.61 o 
   3   5  14       29.59       33.97      5.06 o 
   4   5  14        4.15       -2.01      3.79 o 
  -6   6  14       24.26       31.20      4.84 o 
  -5   6  14       23.83       24.52      4.50 o 
  -4   6  14       44.02       39.48      6.03 o 
  -3   6  14       64.28       86.44     11.04 o 
  -2   6  14      146.47      178.93     12.80 o 
  -1   6  14      107.03      116.19     10.88 o 
   0   6  14       78.99      100.51     10.08 o 
   1   6  14        0.46       -0.09      3.50 o 
   2   6  14       16.33       16.02      4.18 o 
   3   6  14        0.75       -2.14      3.62 o 
   4   6  14       11.85        7.88      4.40 o 
  -5   7  14        6.23        0.31      3.60 o 
  -4   7  14       79.87       84.45      7.73 o 
  -3   7  14        4.50        1.74      4.02 o 
  -2   7  14       38.34       47.37      8.00 o 
  -1   7  14       41.99       44.33      7.84 o 
   0   7  14        4.27        6.72      5.44 o 
   1   7  14       65.62       61.62      8.48 o 
   2   7  14        0.01       -3.44      3.44 o 
   3   7  14        1.55       -3.39      3.39 o 
  -4   8  14       10.89       10.05      4.88 o 
  -3   8  14        6.42       11.46      4.79 o 
  -2   8  14       32.87       33.77      7.36 o 
  -1   8  14       54.04       58.58      8.80 o 
   0   8  14        0.81        0.00      5.76 o 
   1   8  14       64.95       52.49      8.32 o 
   2   8  14        9.15        6.24      6.40 o 
  -2   9  14       28.06       37.13      7.84 o 
  -1   9  14       77.83       68.82      9.12 o 
   0   9  14       92.65      102.59     10.88 o 
  -5   0  15        1.84       -2.24      6.40 o 
  -3   0  15       10.39        8.48      5.12 o 
  -1   0  15        3.31        3.52      4.96 o 
   1   0  15        0.51       -3.68      3.68 o 
   3   0  15        3.12       -3.20      5.28 o 
  -6   1  15        5.96        5.80      5.37 o 
  -5   1  15        8.83        3.95      5.26 o 
  -4   1  15        1.69        0.80      4.64 o 
  -3   1  15       44.53       49.27      5.09 o 
  -2   1  15        8.12       11.17      7.04 o 
  -1   1  15       15.52        7.97      3.60 o 
   0   1  15       37.24       37.97      5.03 o 
   1   1  15        5.87        0.97      3.73 o 
   2   1  15       45.57       35.89      4.91 o 
   3   1  15        1.00       -4.08      4.08 o 
   4   1  15       19.62        9.63      4.47 o 
  -6   2  15        4.36        3.49      5.49 o 
  -5   2  15       54.77       54.73      8.67 o 
  -4   2  15       48.86       58.98      6.38 o 
  -3   2  15       16.19       16.96      6.24 o 
  -2   2  15        0.02       -3.16      3.16 o 
  -1   2  15      100.35      100.15     10.00 o 
   0   2  15        4.94        5.63      3.84 o 
   1   2  15       89.98      104.96     14.72 o 
   2   2  15       89.93       92.18      6.90 o 
   3   2  15      133.71      152.21      8.58 o 
  -6   3  15      133.02      159.81      8.28 o 
  -5   3  15       27.59       40.14      5.27 o 
  -4   3  15      326.65      314.32     12.65 o 
  -3   3  15       74.38       70.26      8.96 o 
  -2   3  15       89.00      105.47     10.24 o 
  -1   3  15       39.04       49.35      5.47 o 
   0   3  15       39.74       56.34      5.81 o 
   1   3  15       36.06       40.08      5.32 o 
   2   3  15      122.80      127.88      7.84 o 
   3   3  15       43.70       59.25      5.99 o 
  -5   4  15      215.69      247.84     10.80 o 
  -4   4  15       96.19      120.71     13.84 o 
  -3   4  15      266.29      314.48     17.28 o 
  -2   4  15      171.03      194.13     13.92 o 
  -1   4  15      121.79      144.36     11.52 o 
   0   4  15       37.80       35.64      5.19 o 
   1   4  15      151.93      177.57      9.04 o 
   2   4  15        3.25       12.14      4.46 o 
   3   4  15      113.35      126.35      8.03 o 
  -5   5  15       46.88       58.61      7.11 o 
  -4   5  15       95.48      115.09      8.63 o 
  -3   5  15      257.98      295.76     16.96 o 
  -2   5  15      211.93      242.14     14.88 o 
  -1   5  15       39.97       44.49      8.32 o 
   0   5  15      131.68      129.50      8.09 o 
   1   5  15       14.59       21.16      4.78 o 
   2   5  15       47.28       54.16      6.72 o 
  -4   6  15       15.94       15.08      9.52 o 
  -3   6  15        8.74       14.72      6.56 o 
  -2   6  15        0.75       -1.28      6.08 o 
  -1   6  15      226.38      261.35     15.84 o 
   0   6  15        7.33       17.76      6.88 o 
   1   6  15        1.18       -0.22      3.99 o 
  -1   7  15        0.11       -1.92      5.92 o 
  -2   0  16        0.35        0.96      5.44 o 
   0   0  16        8.79        4.48      6.08 o 
  -3   1  16        1.14       -2.88      5.12 o 
  -2   1  16       18.12       10.23      4.18 o 
  -1   1  16       17.46       24.36      6.64 o 
   0   1  16        4.98        0.17      5.20 o 
   1   1  16       10.36        1.93      4.30 o 
  -3   2  16       19.67       12.96      6.56 o 
  -2   2  16        4.36        9.11      4.18 o 
  -1   2  16      212.87      224.91     10.29 o 
   0   2  16        9.76        1.23      6.80 o 
  -2   3  16       54.17       55.21      8.64 o 
  -1   3  16      237.85      245.18     12.24 o 
                                                 
